# Supplementary material for: Penta­carbonyl-2κ5 C-chlorido-1κCl-bis­[1(η5)-cyclo­penta­dien­yl](μ-α-oxido­benzyl­idene-1:2κ2 O:C)titanium(IV)tungsten(0)
Source: Acta Crystallogr Sect E Struct Rep Online. 2008 Nov 13;64(Pt 12):m1534. doi: 10.1107/S1600536808036465 (PMC2960115; doi:10.1107/S1600536808036465)
Supplement: Supplementary file 1 [file e-64-m1534-sup1.cif]

##############################################################################
###                                                                        ###
###        Electronic paper (Acta Crystallographica Section E)             ###
###                                                                        ###
##############################################################################
#                                                                            #
# This CIF contains the data in a paper accepted for publication in Acta     #
# Crystallographica Section E. It conforms to the requirements of Notes      #
# for Authors for Section E, and has been peer reviewed under the auspices   #
# of the IUCr Commission on Journals.                                        #
#                                                                            #
# Full details of the Crystallographic Information File format               #
# are given in the paper "The Crystallographic Information File (CIF):       #
# a New Standard Archive File for Crystallography" by S. R. Hall, F. H.      #
# Allen and I. D. Brown [Acta Cryst. (1991), A47, 655-685].                  #
#                                                                            #
# The current version of the core CIF dictionary is obtainable from          #
# ftp://ftp.iucr.org/pub/cif_core.dic. The current version number is 2.4.    #
#                                                                            #
# Software is freely available for graphical display of the structure(s) in  #
# this CIF.  For information consult the CIF home page http://www.iucr.org/  #
# cif/home.html                                                              #
#                                                                            #
# This file may be used for bona fide research purposes within the           #
# scientific community so long as proper attribution is given to the journal # 
# article from which it was obtained.                                        #
#                                                                            #
##############################################################################
                                             
data_I
_audit_creation_method     SHELXL-97
_chemical_name_systematic
;
Pentacarbonyl-2\k^5^C-chlorido-1\kCl-bis[1(\h^5^)-cyclopentadienyl](\m-
\a-oxidobenzylidene-1:2\k^2^<i>O</i>:<i>C</i>)titaniumtungsten
;
_chemical_name_common     ?
_chemical_formula_moiety     'C22 H15 Cl O6 Ti W'
_chemical_formula_sum     'C22 H15 Cl O6 Ti W'
_chemical_formula_iupac     '[Ti W (C5 H5)2 (C7 H5 O) Cl (C O)5]'
_chemical_formula_weight     642.54
_chemical_melting_point     ?
_symmetry_cell_setting     monoclinic
_symmetry_space_group_name_H-M     'P 21/c'
_symmetry_space_group_name_Hall     '-P 2ybc'
loop_
    _symmetry_equiv_pos_as_xyz
    'x, y, z'
    '-x, y+1/2, -z+1/2'
    '-x, -y, -z'
    'x, -y-1/2, z-1/2'
_cell_length_a     8.5530(10)
_cell_length_b     12.2680(10)
_cell_length_c     20.789(3)
_cell_angle_alpha     90.00
_cell_angle_beta     95.9030(10)
_cell_angle_gamma     90.00
_cell_volume     2169.8(3)
_cell_formula_units_Z     4
_cell_measurement_reflns_used     3701
_cell_measurement_theta_min     1.93
_cell_measurement_theta_max     26.00
_cell_measurement_temperature     173(2)
_exptl_crystal_description     prism
_exptl_crystal_colour     brown
_exptl_crystal_size_max     0.17
_exptl_crystal_size_mid     0.14
_exptl_crystal_size_min     0.12
_exptl_crystal_density_diffrn     1.967
_exptl_crystal_density_meas     ?
_exptl_crystal_density_method     'not measured'
_exptl_crystal_F_000     1232
_exptl_absorpt_coefficient_mu     5.825
_exptl_absorpt_correction_type     multi-scan
_exptl_absorpt_process_details     '(DENZO-SMN; Otwinowski & Minor, 1997)'
_exptl_absorpt_correction_T_min     0.438
_exptl_absorpt_correction_T_max     0.542
_exptl_special_details
;
;
_diffrn_ambient_temperature     173(2)
_diffrn_radiation_type     MoK\a
_diffrn_radiation_wavelength     0.71073
_diffrn_radiation_source     'fine-focus sealed tube'
_diffrn_radiation_monochromator     graphite
_diffrn_measurement_device_type     'Nonius KappaCCD'
_diffrn_measurement_method     '\f and \w scans to fill Ewald sphere'
_diffrn_reflns_number     12664
_diffrn_reflns_av_R_equivalents     0.0481
_diffrn_reflns_av_sigmaI/netI     0.0406
_diffrn_reflns_theta_min     1.93
_diffrn_reflns_theta_max     26.00
_diffrn_reflns_theta_full     26.00
_diffrn_measured_fraction_theta_max     1.000
_diffrn_measured_fraction_theta_full     1.000
_diffrn_reflns_limit_h_min     -10
_diffrn_reflns_limit_h_max     10
_diffrn_reflns_limit_k_min     -12
_diffrn_reflns_limit_k_max     15
_diffrn_reflns_limit_l_min     -25
_diffrn_reflns_limit_l_max     25
_refine_special_details
;
Refinement of <i>F</i>^2^ against ALL reflections. The weighted <i>R</i>-factor
<i>wR</i> and goodness of fit <i>S</i> are based on <i>F</i>^2^, conventional
<i>R</i>-factors <i>R</i> are based on <i>F</i>, with <i>F</i> set to zero for
negative <i>F</i>^2^. The threshold expression of <i>F</i>^2^ >
\s(<i>F</i>^2^) is used only for calculating <i>R</i>-factors(gt) <i>etc</i>.
and is not relevant to the choice of reflections for refinement.
<i>R</i>-factors based on <i>F</i>^2^ are statistically about twice as large
as those based on <i>F</i>, and <i>R</i>- factors based on ALL data will be
even larger.
;
_reflns_number_total     4270
_reflns_number_gt     3701
_reflns_threshold_expression     I>2\s(I)
_refine_ls_structure_factor_coef     Fsqd
_refine_ls_matrix_type     full
_refine_ls_R_factor_all     0.0337
_refine_ls_R_factor_gt     0.0254
_refine_ls_wR_factor_gt     0.0595
_refine_ls_wR_factor_ref     0.0623
_refine_ls_goodness_of_fit_ref     1.044
_refine_ls_restrained_S_all     1.044
_refine_ls_number_reflns     4270
_refine_ls_number_parameters     280
_refine_ls_number_restraints     0
_refine_ls_hydrogen_treatment     constr
_refine_ls_weighting_scheme     calc
_refine_ls_weighting_details
         'calc w=1/[\s^2^(Fo^2^)+(0.0268P)^2^+1.3791P] where P=(Fo^2^+2Fc^2^)/3'
_atom_sites_solution_hydrogens     geom
_atom_sites_solution_primary     direct
_atom_sites_solution_secondary     difmap
_refine_ls_shift/su_max     0.001
_refine_ls_shift/su_mean     0.000
_refine_diff_density_max     1.049
_refine_diff_density_min     -1.277
_refine_ls_extinction_method     none
_refine_ls_extinction_coef     ?
loop_
    _atom_type_symbol
    _atom_type_description
    _atom_type_scat_dispersion_real
    _atom_type_scat_dispersion_imag
    _atom_type_scat_source
    'C' 'C' 0.0033 0.0016
                         'International Tables Vol C Tables 4.2.6.8 and 6.1.1.4'
    'H' 'H' 0.0000 0.0000
                         'International Tables Vol C Tables 4.2.6.8 and 6.1.1.4'
    'O' 'O' 0.0106 0.0060
                         'International Tables Vol C Tables 4.2.6.8 and 6.1.1.4'
    'Cl' 'Cl' 0.1484 0.1585
                         'International Tables Vol C Tables 4.2.6.8 and 6.1.1.4'
    'W' 'W' -0.8490 6.8722
                         'International Tables Vol C Tables 4.2.6.8 and 6.1.1.4'
    'Ti' 'Ti' 0.2776 0.4457
                         'International Tables Vol C Tables 4.2.6.8 and 6.1.1.4'
_computing_data_collection     'COLLECT (Nonius, 1998)'
_computing_cell_refinement     'DENZO-SMN (Otwinowski & Minor, 1997)'
_computing_data_reduction     'DENZO-SMN(Otwinowski & Minor, 1997)'
_computing_structure_solution     'SHELXS97 (Sheldrick, 2008)'
_computing_structure_refinement     'SHELXL97 (Sheldrick, 2008)'
_computing_molecular_graphics
                                'X-SEED (Barbour, 2001; Atwood & Barbour, 2003)'
_computing_publication_material     'publCIF (Westrip, 2008)'
loop_
    _atom_site_type_symbol
    _atom_site_label
    _atom_site_fract_x
    _atom_site_fract_y
    _atom_site_fract_z
    _atom_site_U_iso_or_equiv
    _atom_site_adp_type
    _atom_site_calc_flag
    _atom_site_refinement_flags
    _atom_site_occupancy
    _atom_site_disorder_assembly
    _atom_site_disorder_group
    W W -0.040028(18) 0.614346(12) 0.673068(7) 0.02272(7) Uani d . 1 . .
    Ti Ti 0.30368(8) 0.78191(5) 0.53935(3) 0.02177(16) Uani d . 1 . .
    Cl Cl 0.55600(14) 0.83949(10) 0.58007(5) 0.0410(3) Uani d . 1 . .
    O O1 0.2431(3) 0.7285(2) 0.62039(11) 0.0245(6) Uani d . 1 . .
    O O2 -0.1363(4) 0.6408(3) 0.52255(14) 0.0404(8) Uani d . 1 . .
    O O3 -0.3832(4) 0.5174(3) 0.67496(16) 0.0509(9) Uani d . 1 . .
    O O4 -0.0034(5) 0.6032(3) 0.82667(14) 0.0521(10) Uani d . 1 . .
    O O5 0.0917(5) 0.3753(3) 0.65428(18) 0.0569(10) Uani d . 1 . .
    O O6 -0.1413(5) 0.8615(3) 0.69147(17) 0.0505(9) Uani d . 1 . .
    C C1 0.1989(4) 0.6800(3) 0.66995(16) 0.0207(8) Uani d . 1 . .
    C C2 -0.0937(5) 0.6307(3) 0.5758(2) 0.0282(9) Uani d . 1 . .
    C C3 -0.2601(5) 0.5542(3) 0.67555(19) 0.0326(10) Uani d . 1 . .
    C C4 -0.0115(5) 0.6062(3) 0.7719(2) 0.0331(10) Uani d . 1 . .
    C C5 0.0453(5) 0.4607(4) 0.66182(19) 0.0340(10) Uani d . 1 . .
    C C6 -0.1093(5) 0.7727(4) 0.68423(19) 0.0332(10) Uani d . 1 . .
    C C21 0.3261(4) 0.6812(3) 0.72524(16) 0.0227(8) Uani d . 1 . .
    C C22 0.3483(5) 0.5921(3) 0.76655(17) 0.0261(9) Uani d . 1 . .
    H H22 0.2780 0.5321 0.7615 0.031 Uiso calc R 1 . .
    C C23 0.4726(5) 0.5901(4) 0.81522(19) 0.0337(10) Uani d . 1 . .
    H H23 0.4888 0.5281 0.8424 0.040 Uiso calc R 1 . .
    C C24 0.5731(5) 0.6791(4) 0.82394(18) 0.0359(11) Uani d . 1 . .
    H H24 0.6580 0.6779 0.8572 0.043 Uiso calc R 1 . .
    C C25 0.5499(5) 0.7688(4) 0.7844(2) 0.0378(10) Uani d . 1 . .
    H H25 0.6173 0.8302 0.7912 0.045 Uiso calc R 1 . .
    C C26 0.4280(5) 0.7699(3) 0.73471(17) 0.0300(9) Uani d . 1 . .
    H H26 0.4141 0.8314 0.7070 0.036 Uiso calc R 1 . .
    C C31 0.0676(5) 0.8817(3) 0.5469(2) 0.0321(10) Uani d . 1 . .
    H H31 -0.0155 0.8518 0.5683 0.039 Uiso calc R 1 . .
    C C32 0.0882(5) 0.8697(3) 0.4812(2) 0.0337(10) Uani d . 1 . .
    H H32 0.0225 0.8290 0.4503 0.040 Uiso calc R 1 . .
    C C33 0.2228(5) 0.9284(4) 0.4690(2) 0.0362(10) Uani d . 1 . .
    H H33 0.2646 0.9343 0.4285 0.043 Uiso calc R 1 . .
    C C34 0.2847(5) 0.9768(3) 0.5274(2) 0.0335(10) Uani d . 1 . .
    H H34 0.3745 1.0227 0.5330 0.040 Uiso calc R 1 . .
    C C35 0.1924(5) 0.9463(3) 0.57560(19) 0.0319(10) Uani d . 1 . .
    H H35 0.2101 0.9654 0.6200 0.038 Uiso calc R 1 . .
    C C41 0.2059(6) 0.6425(4) 0.4682(2) 0.0424(12) Uani d . 1 . .
    H H41 0.0960 0.6397 0.4555 0.051 Uiso calc R 1 . .
    C C42 0.2865(7) 0.5904(4) 0.5223(2) 0.0439(12) Uani d . 1 . .
    H H42 0.2405 0.5442 0.5519 0.053 Uiso calc R 1 . .
    C C43 0.4452(7) 0.6184(3) 0.5251(2) 0.0458(13) Uani d . 1 . .
    H H43 0.5260 0.5968 0.5573 0.055 Uiso calc R 1 . .
    C C44 0.4629(6) 0.6842(4) 0.4713(2) 0.0432(12) Uani d . 1 . .
    H H44 0.5593 0.7138 0.4604 0.052 Uiso calc R 1 . .
    C C45 0.3183(6) 0.6991(4) 0.43667(19) 0.0399(11) Uani d . 1 . .
    H H45 0.2983 0.7406 0.3981 0.048 Uiso calc R 1 . .
loop_
    _atom_site_aniso_label
    _atom_site_aniso_U_11
    _atom_site_aniso_U_22
    _atom_site_aniso_U_33
    _atom_site_aniso_U_12
    _atom_site_aniso_U_13
    _atom_site_aniso_U_23
    W 0.02340(10) 0.02525(10) 0.01927(9) -0.00116(7) 0.00104(7) 0.00126(6)
    Ti 0.0253(4) 0.0243(4) 0.0157(3) 0.0017(3) 0.0022(3) 0.0023(3)
    Cl 0.0411(7) 0.0424(6) 0.0388(6) -0.0064(5) 0.0013(5) 0.0034(5)
    O1 0.0297(16) 0.0257(14) 0.0179(12) -0.0016(12) 0.0008(11) 0.0041(11)
    O2 0.045(2) 0.0505(19) 0.0231(15) -0.0082(16) -0.0072(14) 0.0014(13)
    O3 0.0308(19) 0.066(2) 0.057(2) -0.0159(18) 0.0105(16) -0.0051(18)
    O4 0.060(2) 0.075(3) 0.0213(17) 0.0082(19) 0.0064(15) 0.0073(15)
    O5 0.072(3) 0.037(2) 0.056(2) 0.0205(18) -0.018(2) -0.0063(16)
    O6 0.065(2) 0.0354(19) 0.051(2) 0.0102(17) 0.0045(18) -0.0071(16)
    C1 0.024(2) 0.0187(19) 0.0199(17) 0.0039(16) 0.0048(15) 0.0006(15)
    C2 0.026(2) 0.028(2) 0.030(2) -0.0050(17) 0.0034(18) -0.0016(17)
    C3 0.033(3) 0.034(3) 0.030(2) 0.000(2) 0.0032(19) 0.0010(19)
    C4 0.034(3) 0.039(3) 0.028(2) -0.0027(19) 0.0086(19) 0.0048(18)
    C5 0.035(3) 0.036(3) 0.028(2) 0.001(2) -0.0089(18) 0.0017(19)
    C6 0.036(3) 0.037(3) 0.026(2) 0.000(2) 0.0020(18) -0.0027(19)
    C21 0.024(2) 0.027(2) 0.0166(16) 0.0010(17) 0.0020(15) 0.0004(15)
    C22 0.028(2) 0.028(2) 0.0224(18) 0.0026(17) 0.0045(16) 0.0019(16)
    C23 0.033(2) 0.044(3) 0.024(2) 0.008(2) 0.0022(18) 0.0088(19)
    C24 0.027(2) 0.058(3) 0.022(2) 0.007(2) -0.0016(17) -0.004(2)
    C25 0.031(2) 0.047(3) 0.034(2) -0.011(2) -0.0023(19) 0.001(2)
    C26 0.032(2) 0.038(2) 0.0194(18) -0.0063(19) 0.0004(17) 0.0061(17)
    C31 0.029(2) 0.031(2) 0.038(2) 0.0088(19) 0.0072(19) 0.0127(18)
    C32 0.035(3) 0.036(3) 0.027(2) 0.010(2) -0.0108(19) 0.0062(17)
    C33 0.041(3) 0.040(3) 0.029(2) 0.006(2) 0.0071(19) 0.0161(19)
    C34 0.037(3) 0.021(2) 0.043(2) -0.0007(19) 0.004(2) 0.0065(18)
    C35 0.041(3) 0.024(2) 0.031(2) 0.0067(19) 0.0072(19) -0.0009(17)
    C41 0.049(3) 0.044(3) 0.035(2) -0.003(2) 0.004(2) -0.022(2)
    C42 0.070(4) 0.027(2) 0.038(2) -0.003(2) 0.018(2) -0.010(2)
    C43 0.063(4) 0.034(3) 0.041(3) 0.021(2) 0.007(2) -0.005(2)
    C44 0.046(3) 0.049(3) 0.038(2) 0.012(2) 0.018(2) -0.007(2)
    C45 0.055(3) 0.043(3) 0.023(2) 0.010(2) 0.010(2) -0.0064(19)
_geom_special_details
;
All e.s.d.'s (except the e.s.d. in the dihedral angle between two l.s. planes)
are estimated using the full covariance matrix. The cell e.s.d.'s are taken
into account individually in the estimation of e.s.d.'s in distances, angles
and torsion angles; correlations between e.s.d.'s in cell parameters are only
used when they are defined by crystal symmetry. An approximate (isotropic)
treatment of cell e.s.d.'s is used for estimating e.s.d.'s involving l.s.
planes.
;
loop_
    _geom_bond_atom_site_label_1
    _geom_bond_atom_site_label_2
    _geom_bond_site_symmetry_2
    _geom_bond_distance
    _geom_bond_publ_flag
    W C3 . 2.028(5) ?
    W C2 . 2.038(4) ?
    W C5 . 2.043(5) ?
    W C4 . 2.047(4) ?
    W C6 . 2.051(5) ?
    W C1 . 2.204(4) y
    Ti O1 . 1.927(2) y
    Ti Cl . 2.3446(14) ?
    Ti C41 . 2.358(4) ?
    Ti C32 . 2.358(4) ?
    Ti C33 . 2.374(4) ?
    Ti C43 . 2.377(4) ?
    Ti C42 . 2.378(4) ?
    Ti C45 . 2.379(4) ?
    Ti C31 . 2.381(4) ?
    Ti C35 . 2.385(4) ?
    Ti C44 . 2.385(4) ?
    Ti C34 . 2.408(4) ?
    O1 C1 . 1.280(4) y
    O2 C2 . 1.135(5) ?
    O3 C3 . 1.144(5) ?
    O4 C4 . 1.134(5) ?
    O5 C5 . 1.138(5) ?
    O6 C6 . 1.137(5) ?
    C1 C21 . 1.499(5) ?
    C21 C22 . 1.391(5) ?
    C21 C26 . 1.396(5) ?
    C22 C23 . 1.390(6) ?
    C22 H22 . 0.9500 ?
    C23 C24 . 1.389(7) ?
    C23 H23 . 0.9500 ?
    C24 C25 . 1.375(6) ?
    C24 H24 . 0.9500 ?
    C25 C26 . 1.391(5) ?
    C25 H25 . 0.9500 ?
    C26 H26 . 0.9500 ?
    C31 C32 . 1.404(6) ?
    C31 C35 . 1.411(6) ?
    C31 H31 . 0.9500 ?
    C32 C33 . 1.402(6) ?
    C32 H32 . 0.9500 ?
    C33 C34 . 1.406(6) ?
    C33 H33 . 0.9500 ?
    C34 C35 . 1.389(5) ?
    C34 H34 . 0.9500 ?
    C35 H35 . 0.9500 ?
    C41 C45 . 1.403(6) ?
    C41 C42 . 1.410(7) ?
    C41 H41 . 0.9500 ?
    C42 C43 . 1.395(7) ?
    C42 H42 . 0.9500 ?
    C43 C44 . 1.399(6) ?
    C43 H43 . 0.9500 ?
    C44 C45 . 1.377(7) ?
    C44 H44 . 0.9500 ?
    C45 H45 . 0.9500 ?
loop_
    _geom_angle_atom_site_label_1
    _geom_angle_atom_site_label_2
    _geom_angle_atom_site_label_3
    _geom_angle_site_symmetry_1
    _geom_angle_site_symmetry_3
    _geom_angle
    _geom_angle_publ_flag
    C3 W C2 . . 86.90(16) ?
    C3 W C5 . . 90.63(17) ?
    C2 W C5 . . 91.35(16) ?
    C3 W C4 . . 88.38(17) ?
    C2 W C4 . . 173.19(17) ?
    C5 W C4 . . 93.62(16) ?
    C3 W C6 . . 93.55(17) ?
    C2 W C6 . . 88.91(16) ?
    C5 W C6 . . 175.82(17) ?
    C4 W C6 . . 86.47(16) ?
    C3 W C1 . . 179.75(15) ?
    C2 W C1 . . 92.86(14) ?
    C5 W C1 . . 89.45(15) ?
    C4 W C1 . . 91.85(15) ?
    C6 W C1 . . 86.37(15) ?
    O1 Ti Cl . . 96.14(8) ?
    O1 Ti C41 . . 101.07(14) ?
    Cl Ti C41 . . 134.35(14) ?
    O1 Ti C32 . . 109.71(14) ?
    Cl Ti C32 . . 133.57(12) ?
    C41 Ti C32 . . 78.56(17) ?
    O1 Ti C33 . . 135.06(13) ?
    Cl Ti C33 . . 101.17(12) ?
    C41 Ti C33 . . 95.76(17) ?
    C32 Ti C33 . . 34.46(15) ?
    O1 Ti C43 . . 90.49(14) ?
    Cl Ti C43 . . 80.67(15) ?
    C41 Ti C43 . . 57.43(19) ?
    C32 Ti C43 . . 134.63(17) ?
    C33 Ti C43 . . 132.96(16) ?
    O1 Ti C42 . . 77.09(13) ?
    Cl Ti C42 . . 113.08(15) ?
    C41 Ti C42 . . 34.65(17) ?
    C32 Ti C42 . . 109.99(18) ?
    C33 Ti C42 . . 130.25(17) ?
    C43 Ti C42 . . 34.13(18) ?
    O1 Ti C45 . . 133.08(14) ?
    Cl Ti C45 . . 108.73(13) ?
    C41 Ti C45 . . 34.45(16) ?
    C32 Ti C45 . . 81.11(16) ?
    C33 Ti C45 . . 79.00(16) ?
    C43 Ti C45 . . 56.85(17) ?
    C42 Ti C45 . . 56.82(16) ?
    O1 Ti C31 . . 79.09(13) ?
    Cl Ti C31 . . 125.21(12) ?
    C41 Ti C31 . . 99.57(17) ?
    C32 Ti C31 . . 34.47(14) ?
    C33 Ti C31 . . 57.05(14) ?
    C43 Ti C31 . . 152.69(18) ?
    C42 Ti C31 . . 118.56(17) ?
    C45 Ti C31 . . 113.73(16) ?
    O1 Ti C35 . . 81.89(12) ?
    Cl Ti C35 . . 90.79(11) ?
    C41 Ti C35 . . 133.17(17) ?
    C32 Ti C35 . . 57.28(15) ?
    C33 Ti C35 . . 56.94(15) ?
    C43 Ti C35 . . 167.92(17) ?
    C42 Ti C35 . . 149.50(17) ?
    C45 Ti C35 . . 134.76(15) ?
    C31 Ti C35 . . 34.43(14) ?
    O1 Ti C44 . . 124.66(14) ?
    Cl Ti C44 . . 78.77(13) ?
    C41 Ti C44 . . 56.67(18) ?
    C32 Ti C44 . . 112.91(16) ?
    C33 Ti C44 . . 99.40(16) ?
    C43 Ti C44 . . 34.17(16) ?
    C42 Ti C44 . . 56.31(17) ?
    C45 Ti C44 . . 33.62(16) ?
    C31 Ti C44 . . 146.91(16) ?
    C35 Ti C44 . . 152.05(16) ?
    O1 Ti C34 . . 113.94(12) ?
    Cl Ti C34 . . 77.75(11) ?
    C41 Ti C34 . . 129.81(17) ?
    C32 Ti C34 . . 56.81(15) ?
    C33 Ti C34 . . 34.20(15) ?
    C43 Ti C34 . . 148.78(17) ?
    C42 Ti C34 . . 164.43(16) ?
    C45 Ti C34 . . 109.94(15) ?
    C31 Ti C34 . . 56.44(14) ?
    C35 Ti C34 . . 33.69(13) ?
    C44 Ti C34 . . 118.36(16) ?
    C1 O1 Ti . . 171.7(2) y
    O1 C1 C21 . . 111.2(3) ?
    O1 C1 W . . 123.0(3) ?
    C21 C1 W . . 125.7(2) ?
    O2 C2 W . . 174.3(4) ?
    O3 C3 W . . 177.2(4) ?
    O4 C4 W . . 176.6(4) ?
    O5 C5 W . . 178.6(4) ?
    O6 C6 W . . 177.1(4) ?
    C22 C21 C26 . . 118.8(4) ?
    C22 C21 C1 . . 120.5(3) ?
    C26 C21 C1 . . 120.6(3) ?
    C23 C22 C21 . . 120.6(4) ?
    C23 C22 H22 . . 119.7 ?
    C21 C22 H22 . . 119.7 ?
    C24 C23 C22 . . 119.8(4) ?
    C24 C23 H23 . . 120.1 ?
    C22 C23 H23 . . 120.1 ?
    C25 C24 C23 . . 120.1(4) ?
    C25 C24 H24 . . 120.0 ?
    C23 C24 H24 . . 120.0 ?
    C24 C25 C26 . . 120.2(4) ?
    C24 C25 H25 . . 119.9 ?
    C26 C25 H25 . . 119.9 ?
    C25 C26 C21 . . 120.5(4) ?
    C25 C26 H26 . . 119.8 ?
    C21 C26 H26 . . 119.8 ?
    C32 C31 C35 . . 107.7(4) ?
    C32 C31 Ti . . 71.9(2) ?
    C35 C31 Ti . . 72.9(2) ?
    C32 C31 H31 . . 126.1 ?
    C35 C31 H31 . . 126.1 ?
    Ti C31 H31 . . 120.8 ?
    C33 C32 C31 . . 108.0(4) ?
    C33 C32 Ti . . 73.4(2) ?
    C31 C32 Ti . . 73.6(2) ?
    C33 C32 H32 . . 126.0 ?
    C31 C32 H32 . . 126.0 ?
    Ti C32 H32 . . 118.9 ?
    C32 C33 C34 . . 107.7(4) ?
    C32 C33 Ti . . 72.1(2) ?
    C34 C33 Ti . . 74.2(2) ?
    C32 C33 H33 . . 126.2 ?
    C34 C33 H33 . . 126.2 ?
    Ti C33 H33 . . 119.4 ?
    C35 C34 C33 . . 108.5(4) ?
    C35 C34 Ti . . 72.3(2) ?
    C33 C34 Ti . . 71.6(2) ?
    C35 C34 H34 . . 125.8 ?
    C33 C34 H34 . . 125.8 ?
    Ti C34 H34 . . 122.1 ?
    C34 C35 C31 . . 108.0(4) ?
    C34 C35 Ti . . 74.1(2) ?
    C31 C35 Ti . . 72.6(2) ?
    C34 C35 H35 . . 126.0 ?
    C31 C35 H35 . . 126.0 ?
    Ti C35 H35 . . 119.2 ?
    C45 C41 C42 . . 107.1(5) ?
    C45 C41 Ti . . 73.6(3) ?
    C42 C41 Ti . . 73.5(3) ?
    C45 C41 H41 . . 126.4 ?
    C42 C41 H41 . . 126.4 ?
    Ti C41 H41 . . 118.5 ?
    C43 C42 C41 . . 108.4(4) ?
    C43 C42 Ti . . 72.9(2) ?
    C41 C42 Ti . . 71.9(3) ?
    C43 C42 H42 . . 125.8 ?
    C41 C42 H42 . . 125.8 ?
    Ti C42 H42 . . 121.1 ?
    C42 C43 C44 . . 107.1(5) ?
    C42 C43 Ti . . 73.0(3) ?
    C44 C43 Ti . . 73.2(2) ?
    C42 C43 H43 . . 126.5 ?
    C44 C43 H43 . . 126.5 ?
    Ti C43 H43 . . 119.3 ?
    C45 C44 C43 . . 109.2(5) ?
    C45 C44 Ti . . 72.9(2) ?
    C43 C44 Ti . . 72.6(2) ?
    C45 C44 H44 . . 125.4 ?
    C43 C44 H44 . . 125.4 ?
    Ti C44 H44 . . 120.7 ?
    C44 C45 C41 . . 108.1(4) ?
    C44 C45 Ti . . 73.4(2) ?
    C41 C45 Ti . . 72.0(2) ?
    C44 C45 H45 . . 125.9 ?
    C41 C45 H45 . . 125.9 ?
    Ti C45 H45 . . 120.4 ?
data_global
_journal_date_recd_electronic     2008-11-04
_journal_date_accepted     2008-11-06
_journal_name_full     'Acta Crystallographica, Section E'
_journal_year     2008
_journal_volume     64
_journal_issue     12
_journal_page_first     m1534
_journal_page_last     m1534
_journal_paper_category     QM
_journal_coeditor_code     AT2672
_publ_contact_author_name     'Dr. Catharine Esterhuysen'
_publ_contact_author_address
;
      Department of Chemistry
      University of Stellenbosch
      Private Bag X1
      Matieland, 7602
      South Africa
;
_publ_contact_author_email     ce@sun.ac.za
_publ_contact_author_fax     '+27 21 808 3360'
_publ_contact_author_phone     '+27 21 808 3345'
_publ_section_title
;\
Pentacarbonyl-2\k^5^C-chlorido-1\k<i>Cl</i>-bis[1(\h^5^)-cyclopentadienyl](\m-\
\a-oxidobenzylidene-1:2\k^2^<i>O</i>:<i>C</i>)titaniumtungsten
;
loop_
    _publ_author_name
    _publ_author_footnote
    _publ_author_address
    'Esterhuysen, Catharine' .
;     Department of Chemistry and Polymer Science
      University of Stellenbosch
      Private Bag X1
      Matieland 7602
      South Africa
;
    'Nel, I. B. Jacques'
   'Currently at: Indus Consulting, PO Box 67283, Centurion 0169, South Africa.'
;     Department of Chemistry and Polymer Science
      University of Stellenbosch
      Private Bag X1
      Matieland 7602
      South Africa
;
    'Esterhuysen, Matthias W.'
;
Currently at: Puris Natural Aroma Chemicals, PO Box 12127, Die Boord 7613,
South Africa.
;
;     Department of Chemistry and Polymer Science
      University of Stellenbosch
      Private Bag X1
      Matieland 7602
      South Africa
;
    'Cronje, Stephanie' .
;     Department of Chemistry and Polymer Science
      University of Stellenbosch
      Private Bag X1
      Matieland 7602
      South Africa
;
