# Supplementary material for: Penta­carbonyl-2κ5 C-chlorido-1κCl-bis­[1(η5)-cyclo­penta­dien­yl](μ-α-oxido­benzyl­idene-1:2κ2 O:C)titanium(IV)tungsten(0)
Source: Acta Crystallogr Sect E Struct Rep Online. 2008 Nov 13;64(Pt 12):m1534. doi: 10.1107/S1600536808036465 (PMC2960115; doi:10.1107/S1600536808036465)
Supplement: Supplementary file 2 [file e-64-m1534-Isup2.hkl]

# 
# h,k,l, Fc-squared, Fo-squared, sigma(Fo-squared) and status flag 
# 
data_I
_shelx_title ' JN001 in P2(1)/c' 
_shelx_refln_list_code          4 
_shelx_F_calc_maximum      347.06 
_exptl_crystal_F_000      1232.00 
_reflns_d_resolution_high  0.8107 
 
loop_ 
 _symmetry_equiv_pos_as_xyz 
 'x, y, z' 
 '-x, y+1/2, -z+1/2' 
 '-x, -y, -z' 
 'x, -y-1/2, z-1/2' 
 
_cell_length_a     8.5530 
_cell_length_b    12.2678 
_cell_length_c    20.7890 
_cell_angle_alpha  90.000 
_cell_angle_beta   95.903 
_cell_angle_gamma  90.000 
 
_shelx_F_squared_multiplier     1.000 
 
loop_ 
 _refln_index_h 
 _refln_index_k 
 _refln_index_l 
 _refln_F_squared_calc 
 _refln_F_squared_meas 
 _refln_F_squared_sigma 
 _refln_observed_status 
   1   0   0    49849.05    45877.63    963.93 o 
   2   0   0    53904.51    48183.16    861.37 o 
   3   0   0    38378.75    34295.68    623.69 o 
   4   0   0    20581.65    19531.12    489.81 o 
   5   0   0      186.57      177.69     51.54 o 
   6   0   0       51.21      102.02     69.38 o 
   7   0   0      182.63      215.40     63.09 o 
   8   0   0     8605.08     8247.52    622.39 o 
   9   0   0     1248.63     1273.96    133.96 o 
  10   0   0     3343.46     3277.31    261.96 o 
   1   1   0     9009.71     8792.25    368.60 o 
   2   1   0    32226.48    30333.98    602.17 o 
   3   1   0    66826.70    59205.21    850.62 o 
   4   1   0     1743.79     1834.18     45.92 o 
   5   1   0    14435.83    12364.29    306.75 o 
   6   1   0    10409.50     9640.84    216.55 o 
   7   1   0     3528.50     3339.14    113.52 o 
   8   1   0     5366.41     5472.00    169.41 o 
   9   1   0     5928.19     6179.30    209.15 o 
  10   1   0     1068.49     1343.61    134.46 o 
   0   2   0     7002.03     7453.86    106.62 o 
   1   2   0    14220.64    14433.66    483.05 o 
   2   2   0     1777.85     1762.17     38.93 o 
   3   2   0      917.64      934.02     35.25 o 
   4   2   0      320.61      261.02     41.20 o 
   5   2   0     3358.65     3210.27     89.71 o 
   6   2   0        1.93       31.58     37.52 o 
   7   2   0     1465.33     1359.42     83.60 o 
   8   2   0     1147.43     1025.78    119.31 o 
   9   2   0     1056.95     1059.49    105.91 o 
  10   2   0      272.69      223.72    122.25 o 
   1   3   0    10121.49    10253.83    267.73 o 
   2   3   0     7026.84     7231.50    181.73 o 
   3   3   0    11887.94    11017.01    291.22 o 
   4   3   0    38577.11    36247.80    950.66 o 
   5   3   0    18956.60    17697.84    386.78 o 
   6   3   0    11084.58    10507.08    250.88 o 
   7   3   0    13076.53    12519.04    319.93 o 
   8   3   0    12205.56    12193.22    371.12 o 
   9   3   0     2848.80     2697.70    199.58 o 
  10   3   0     2487.07     2412.33    188.48 o 
   0   4   0   103559.23   106869.72   4345.08 o 
   1   4   0   104775.53   110012.27   2936.44 o 
   2   4   0    92833.80    92466.33   3581.22 o 
   3   4   0     7264.88     7402.59    272.31 o 
   4   4   0     5604.68     5620.32    303.18 o 
   5   4   0     3741.26     3743.32    121.81 o 
   6   4   0       74.91      113.67     56.40 o 
   7   4   0     1216.23     1070.67     99.45 o 
   8   4   0     1697.81     1691.01    118.07 o 
   9   4   0     1653.52     1691.74    144.32 o 
  10   4   0     4869.14     5230.51    279.60 o 
   1   5   0    11546.06    11915.99    322.50 o 
   2   5   0     1187.04     1391.71     33.97 o 
   3   5   0     3137.19     2967.09     92.27 o 
   4   5   0     2766.28     2884.61    108.09 o 
   5   5   0     5335.58     5489.01    140.66 o 
   6   5   0      304.59      355.46     77.21 o 
   7   5   0     3734.73     3567.07    149.44 o 
   8   5   0     2065.92     2098.44    111.03 o 
   9   5   0      437.90      295.51     91.02 o 
   0   6   0     6277.28     6673.86    117.20 o 
   1   6   0    11505.24    11331.59    232.45 o 
   2   6   0     1529.53     1734.91     55.21 o 
   3   6   0     7639.65     7490.35    371.69 o 
   4   6   0     5093.63     4751.35    148.63 o 
   5   6   0       16.40       58.22     40.29 o 
   6   6   0      100.00       99.82     44.84 o 
   7   6   0       83.90       97.70     58.78 o 
   8   6   0        6.35      -36.30     57.69 o 
   9   6   0      438.75      487.09    115.02 o 
   1   7   0     1177.22     1289.05     47.48 o 
   2   7   0    16657.38    17277.54    614.99 o 
   3   7   0     7248.04     7261.91    277.65 o 
   4   7   0    18698.41    19003.25   1005.76 o 
   5   7   0     9271.66     9414.04    294.23 o 
   6   7   0    14615.97    15409.37    336.42 o 
   7   7   0    10979.05    11610.30    290.44 o 
   8   7   0     5180.61     5433.39    194.00 o 
   9   7   0     2951.12     3139.74    160.72 o 
   0   8   0    30246.96    31812.02    599.05 o 
   1   8   0    35278.07    35706.48    822.88 o 
   2   8   0    24715.83    26418.73    718.86 o 
   3   8   0     8095.75     8330.77    528.83 o 
   4   8   0     1711.49     1787.64     78.43 o 
   5   8   0      246.90      266.21     62.14 o 
   6   8   0      136.82      110.65     52.62 o 
   7   8   0      308.23      284.52     72.40 o 
   8   8   0      379.83      411.47     82.87 o 
   1   9   0     2339.35     2312.32     61.59 o 
   2   9   0      123.71      136.64     19.11 o 
   3   9   0     1555.26     1531.07     62.07 o 
   4   9   0      764.46      782.73     55.49 o 
   5   9   0       85.07      121.54     42.27 o 
   6   9   0       29.37      -13.13     53.34 o 
   7   9   0      788.75      800.73    111.56 o 
   8   9   0       12.37       96.36    127.40 o 
   0  10   0     7111.39     7119.26    178.29 o 
   1  10   0     5232.29     5265.00    164.03 o 
   2  10   0     4308.26     4483.72    184.31 o 
   3  10   0    10206.30    10069.49    562.74 o 
   4  10   0     1771.75     1899.35     88.58 o 
   5  10   0       56.09       40.80     66.77 o 
   6  10   0      667.33      712.71     85.74 o 
   7  10   0       79.76      122.90    106.35 o 
   1  11   0       77.80      171.35     49.28 o 
   2  11   0     7184.54     7111.40    173.43 o 
   3  11   0     5454.42     4986.76    454.48 o 
   4  11   0     6418.08     6652.92    217.38 o 
   5  11   0     6168.01     6411.43    289.15 o 
   6  11   0    13129.57    13639.92    503.10 o 
   7  11   0     3584.91     3805.82    219.59 o 
   0  12   0     9447.14     9476.57    340.37 o 
   1  12   0    10178.44    10505.67    261.26 o 
   2  12   0     2639.99     2532.64    108.40 o 
   3  12   0     4130.81     3860.59    380.57 o 
   4  12   0      895.54      945.99    173.43 o 
   5  12   0      101.86      -60.36    113.27 o 
   6  12   0        0.44      -51.65    103.22 o 
   1  13   0       35.27       24.54     61.66 o 
   2  13   0      206.71      132.82     56.22 o 
   3  13   0        1.08      -15.12     77.92 o 
   4  13   0       31.73      -74.73     84.10 o 
   5  13   0      109.10      179.59    108.92 o 
   0  14   0     3171.37     3401.76    318.98 o 
   1  14   0     4301.60     4680.92    290.45 o 
   2  14   0     5748.28     5869.34    305.07 o 
   3  14   0     1843.00     1476.89    256.74 o 
   1  15   0      988.95      607.53    160.05 o 
 -10   1   1     3018.16     3114.02    169.60 o 
  -9   1   1     5362.66     5613.13    196.61 o 
  -8   1   1     7928.12     7923.98    221.11 o 
  -7   1   1     8168.39     8175.84    214.69 o 
  -6   1   1    15064.85    13651.55    261.69 o 
  -5   1   1    10028.69     9293.35    263.42 o 
  -4   1   1    11021.18     9941.32    162.45 o 
  -3   1   1     1138.93     1081.23     39.49 o 
  -2   1   1      244.31      278.65     14.66 o 
  -1   1   1     3852.28     3684.10     53.99 o 
   0   1   1     5291.16     5889.06     80.59 o 
   1   1   1    17770.82    17255.76    773.33 o 
   2   1   1    17621.01    17000.38    501.20 o 
   3   1   1    19141.20    18030.70    385.35 o 
   4   1   1    17222.59    14826.88    880.43 o 
   5   1   1    17870.49    17355.85    327.22 o 
   6   1   1    14947.22    14070.69    297.76 o 
   7   1   1     3464.50     3371.85    193.61 o 
   8   1   1     6842.58     6939.09    223.65 o 
   9   1   1      386.83      339.17     90.15 o 
  10   1   1       13.55      141.67     90.05 o 
 -10   2   1     1521.36     1665.79    165.87 o 
  -9   2   1      637.12      865.32    119.37 o 
  -8   2   1      464.56      465.88     60.81 o 
  -7   2   1      253.55      471.25    123.97 o 
  -6   2   1    11892.89    11177.28    233.24 o 
  -5   2   1    16510.03    15554.50    286.51 o 
  -4   2   1    88188.01    80505.20   1180.69 o 
  -3   2   1    78841.60    74957.76   1284.73 o 
  -2   2   1   120449.76   115534.73   3082.52 o 
  -1   2   1    78082.09    78336.73   1181.98 o 
   0   2   1    79177.07    81689.78   1621.75 o 
   1   2   1    25718.89    24927.29   1383.73 o 
   2   2   1     1560.31     1644.08     58.67 o 
   3   2   1    15348.61    13781.53    381.14 o 
   4   2   1      683.23      650.48     38.18 o 
   5   2   1      291.30      266.58     36.41 o 
   6   2   1     2718.52     2588.13     88.83 o 
   7   2   1     5604.60     5704.27    288.87 o 
   8   2   1     6289.32     6027.02    189.11 o 
   9   2   1     5559.04     6274.46    241.72 o 
  10   2   1     4547.95     4538.55    244.24 o 
 -10   3   1     1702.32     1500.69    163.40 o 
  -9   3   1     2178.61     2563.12    151.31 o 
  -8   3   1     3047.15     2741.47    138.68 o 
  -7   3   1     8991.04     9121.39    267.50 o 
  -6   3   1     4582.92     4781.54    150.70 o 
  -5   3   1     5175.48     5121.36    144.43 o 
  -4   3   1     6360.65     5768.57    116.10 o 
  -3   3   1     5287.34     5546.78    107.06 o 
  -2   3   1     3199.96     3122.08     83.12 o 
  -1   3   1    16718.60    16762.64    277.08 o 
   0   3   1     3998.65     4510.43     71.59 o 
   1   3   1     4029.22     3841.56    205.22 o 
   2   3   1     2946.86     2924.73     88.52 o 
   3   3   1     2908.58     2946.08     73.93 o 
   4   3   1    17912.43    16839.49    378.52 o 
   5   3   1    12256.22    12106.64    244.58 o 
   6   3   1     7527.14     7329.80    180.16 o 
   7   3   1     1544.71     1545.97     78.88 o 
   8   3   1     4601.34     5022.22    229.17 o 
   9   3   1      165.32      147.35     89.59 o 
  10   3   1      119.30      218.83    124.48 o 
 -10   4   1      111.97      225.84    113.63 o 
  -9   4   1      115.85       38.56     79.98 o 
  -8   4   1       69.00      102.81     59.57 o 
  -7   4   1      779.22      625.64     70.61 o 
  -6   4   1     1391.76     1448.29     85.13 o 
  -5   4   1     3598.69     3687.76     99.38 o 
  -4   4   1      344.04      363.23     25.96 o 
  -3   4   1     7430.76     6740.68    197.55 o 
  -2   4   1     9538.93    10005.43    292.57 o 
  -1   4   1     3815.79     4117.13     80.29 o 
   0   4   1    15722.68    16030.10    318.73 o 
   1   4   1     1172.99     1256.95     24.33 o 
   2   4   1     3657.35     3637.16    138.12 o 
   3   4   1       43.69       71.73     14.95 o 
   4   4   1     6480.53     6338.66    139.43 o 
   5   4   1     2776.71     2781.72     99.04 o 
   6   4   1     1011.57     1101.20    133.32 o 
   7   4   1       12.36       27.50     54.03 o 
   8   4   1       17.49      -53.99     78.28 o 
   9   4   1      840.96      962.44    252.67 o 
  10   4   1      499.69      422.95    125.56 o 
  -9   5   1     6357.68     6322.34    217.68 o 
  -8   5   1    12455.54    12681.25    354.63 o 
  -7   5   1     5432.18     5290.08    158.74 o 
  -6   5   1    14059.12    14016.91    287.47 o 
  -5   5   1    24592.18    24634.04   1029.12 o 
  -4   5   1     6809.03     7283.39    371.97 o 
  -3   5   1       27.16       39.94     15.84 o 
  -2   5   1     6210.25     6748.58    256.35 o 
  -1   5   1     1033.18     1157.14     39.40 o 
   0   5   1    17020.33    16885.85    458.19 o 
   1   5   1     7283.75     7669.23    228.61 o 
   2   5   1    26857.19    27226.71   1358.19 o 
   3   5   1    30610.31    29932.38   1111.05 o 
   4   5   1    23333.51    23283.31    774.60 o 
   5   5   1    13864.39    13476.08    287.74 o 
   6   5   1    15464.77    15252.86    377.66 o 
   7   5   1    15262.99    16413.42    423.04 o 
   8   5   1     1185.56     1253.48    111.06 o 
   9   5   1     1043.07     1060.75    137.24 o 
  -9   6   1        4.84        2.36     93.97 o 
  -8   6   1      546.59      533.23     71.04 o 
  -7   6   1       94.26      131.63     58.13 o 
  -6   6   1     9366.76     9386.50    227.04 o 
  -5   6   1     8127.50     8224.91    212.47 o 
  -4   6   1    20625.95    20442.38   1119.49 o 
  -3   6   1    55892.89    56365.54   2058.24 o 
  -2   6   1    75182.86    78249.98   2909.72 o 
  -1   6   1    21932.30    22054.73    566.33 o 
   0   6   1    30676.72    30866.39    578.94 o 
   1   6   1    33983.53    34859.99   1014.25 o 
   2   6   1     4743.52     5015.57    265.11 o 
   3   6   1      808.21      683.97     50.91 o 
   4   6   1      677.70      612.08     57.01 o 
   5   6   1      497.58      506.10     45.47 o 
   6   6   1     2866.40     2861.56    118.49 o 
   7   6   1      938.17     1060.60     82.09 o 
   8   6   1     3755.30     3685.36    156.94 o 
   9   6   1     6108.36     6470.48    285.80 o 
  -9   7   1     1109.52     1009.77    117.63 o 
  -8   7   1      707.16      731.08    115.78 o 
  -7   7   1      405.90      466.54     74.05 o 
  -6   7   1      838.82      817.00     63.19 o 
  -5   7   1     2318.81     2474.65     90.68 o 
  -4   7   1     1459.31     1548.06     63.14 o 
  -3   7   1        0.71       14.05     17.35 o 
  -2   7   1     1676.02     1569.88     63.34 o 
  -1   7   1     1257.10     1188.50     54.53 o 
   0   7   1     4050.98     4066.41     56.70 o 
   1   7   1     2247.70     2300.62     95.92 o 
   2   7   1       31.23       41.82     24.33 o 
   3   7   1     3726.98     3717.47    242.18 o 
   4   7   1     1350.76     1191.67     66.64 o 
   5   7   1      467.89      444.26     53.75 o 
   6   7   1     4455.40     4559.70    142.92 o 
   7   7   1      432.84      575.44     80.35 o 
   8   7   1       30.25      103.56     84.93 o 
   9   7   1      278.11      145.68     98.86 o 
  -8   8   1       41.62      144.10     64.29 o 
  -7   8   1     1617.59     1688.32    115.66 o 
  -6   8   1      191.37      192.11     58.21 o 
  -5   8   1     4882.03     4968.02    356.64 o 
  -4   8   1     6520.97     6554.75    237.05 o 
  -3   8   1     6307.09     6567.84    227.76 o 
  -2   8   1     4374.67     4578.05    208.30 o 
  -1   8   1    13940.48    13880.57    716.40 o 
   0   8   1     8742.76     8824.99    180.23 o 
   1   8   1     3392.59     3577.20    174.88 o 
   2   8   1    10078.52    10056.48    341.28 o 
   3   8   1      468.09      491.56     31.37 o 
   4   8   1      860.34      856.16     59.37 o 
   5   8   1        5.94      -27.20     54.70 o 
   6   8   1      164.84      255.91     55.35 o 
   7   8   1     3821.51     3959.82    150.78 o 
   8   8   1      572.38      628.01    101.48 o 
  -8   9   1     5780.31     6587.76    280.54 o 
  -7   9   1    11665.10    12947.63    343.06 o 
  -6   9   1    11949.75    13057.89    548.43 o 
  -5   9   1     2158.76     2274.02    149.37 o 
  -4   9   1     4995.21     5297.04    273.89 o 
  -3   9   1     6710.14     6852.30    349.67 o 
  -2   9   1     1663.63     1483.55    103.80 o 
  -1   9   1      256.70      285.09     29.82 o 
   0   9   1     3994.80     4079.44     68.86 o 
   1   9   1     7278.13     7519.75    166.62 o 
   2   9   1    16683.93    17045.26    570.50 o 
   3   9   1     9419.20     9482.57    622.36 o 
   4   9   1    16628.79    16890.95    985.15 o 
   5   9   1    21009.15    22590.47    909.64 o 
   6   9   1     6110.01     5885.26    185.76 o 
   7   9   1     6362.85     6981.44    284.60 o 
   8   9   1     3745.10     3575.31    245.52 o 
  -7  10   1      867.32      763.47    116.14 o 
  -6  10   1       46.17        1.72     94.66 o 
  -5  10   1     6155.57     6425.53    267.76 o 
  -4  10   1    13855.69    12630.04    594.84 o 
  -3  10   1    11722.39    11680.38    403.26 o 
  -2  10   1     8448.61     8292.09    174.53 o 
  -1  10   1    19769.64    19449.71    319.50 o 
   0  10   1     4184.53     4182.87     86.47 o 
   1  10   1     1580.00     1523.36     48.35 o 
   2  10   1     6097.21     6231.11    335.71 o 
   3  10   1      263.46      306.09     43.22 o 
   4  10   1      367.10      410.62     50.70 o 
   5  10   1       83.32       27.17     57.00 o 
   6  10   1      101.60      117.34     79.56 o 
   7  10   1     3156.80     3153.82    176.81 o 
  -7  11   1      423.82      194.14    103.25 o 
  -6  11   1      335.39      455.64    105.89 o 
  -5  11   1      431.36      418.59     79.78 o 
  -4  11   1       59.97       13.01     68.94 o 
  -3  11   1       87.60      169.22     68.07 o 
  -2  11   1     1285.40     1180.14     58.14 o 
  -1  11   1        0.51       32.37     33.30 o 
   0  11   1      187.81      158.58     42.20 o 
   1  11   1      568.96      602.54     56.30 o 
   2  11   1       62.89       43.22     48.17 o 
   3  11   1      687.61      675.62     76.45 o 
   4  11   1       17.10        2.31     67.71 o 
   5  11   1      251.21      192.12     94.22 o 
   6  11   1       79.49       49.65    103.56 o 
   7  11   1        4.43      -46.21    143.78 o 
  -6  12   1     2253.15     1747.88    329.35 o 
  -5  12   1     3027.03     2561.14    193.30 o 
  -4  12   1     1784.27     1632.14    110.54 o 
  -3  12   1     5889.83     5811.61    428.54 o 
  -2  12   1     8509.71     8610.00    340.05 o 
  -1  12   1     2715.93     2742.37    110.24 o 
   0  12   1    10128.19    10413.15    266.63 o 
   1  12   1     4473.99     4507.47    134.18 o 
   2  12   1     2102.62     1954.36     94.76 o 
   3  12   1      358.99      302.34    123.18 o 
   4  12   1      124.59       75.13     67.52 o 
   5  12   1       65.87      251.80    206.82 o 
   6  12   1      358.78      343.10    162.41 o 
  -5  13   1     4528.96     4242.64    264.52 o 
  -4  13   1      987.80      864.87    150.41 o 
  -3  13   1      594.17      584.14    111.51 o 
  -2  13   1       10.72       52.33     65.87 o 
  -1  13   1       16.47       70.18     51.49 o 
   0  13   1     4108.59     4087.94    141.40 o 
   1  13   1     2520.02     2482.91    246.36 o 
   2  13   1     6425.18     6518.81    488.51 o 
   3  13   1     7393.91     7527.86    258.29 o 
   4  13   1     5812.31     5516.45    228.92 o 
   5  13   1     5227.76     4711.40    280.68 o 
  -4  14   1     1011.19      695.00    201.63 o 
  -3  14   1     2597.21     2114.19    178.94 o 
  -2  14   1     4025.38     3562.03    174.79 o 
  -1  14   1     2116.57     1663.78    236.96 o 
   0  14   1     1986.49     1912.95    198.85 o 
   1  14   1      603.01      672.23    137.92 o 
   2  14   1      294.49      220.43    213.95 o 
   3  14   1        5.51      180.23    165.97 o 
  -1  15   1      313.23      328.74    163.08 o 
   0  15   1        1.88      153.73    158.79 o 
   1  15   1      112.14       84.00    135.18 o 
 -10   0   2      385.15       83.50    197.42 o 
  -9   0   2     2573.15     2449.44    180.80 o 
  -8   0   2     6872.71     7300.36    291.55 o 
  -7   0   2     4839.19     4454.32    188.65 o 
  -6   0   2    16910.65    16575.17    446.03 o 
  -5   0   2    57616.64    51871.42   1347.60 o 
  -4   0   2    18284.02    16333.92    299.36 o 
  -3   0   2    99442.23    88224.56   1369.71 o 
  -2   0   2   105921.89    96376.47   1460.46 o 
  -1   0   2    38068.02    37228.43    614.34 o 
   0   0   2     3287.78     4108.44    140.69 o 
   1   0   2    18583.27    18636.62    354.92 o 
   2   0   2    20888.64    19855.92    845.42 o 
   3   0   2     7191.26     5902.49    337.45 o 
   4   0   2     4092.84     4147.91    147.82 o 
   5   0   2     1151.21      861.15     65.74 o 
   6   0   2     9391.13     8814.46    427.25 o 
   7   0   2    16395.75    16013.46    502.45 o 
   8   0   2     4581.85     4788.33    520.28 o 
   9   0   2    12422.16    12239.13   1117.06 o 
  10   0   2     7575.36     9539.48    583.47 o 
 -10   1   2     2479.12     2811.37    210.78 o 
  -9   1   2     1603.16     1723.50    116.76 o 
  -8   1   2     8053.38     8498.02    238.13 o 
  -7   1   2     4374.07     4263.80    189.24 o 
  -6   1   2     1926.22     1796.71     77.15 o 
  -5   1   2     5198.01     5159.09    155.34 o 
  -4   1   2     4283.40     3571.92     62.68 o 
  -3   1   2     1105.96      920.07     24.82 o 
  -2   1   2       76.10      135.97     15.81 o 
  -1   1   2      113.25      156.59      9.93 o 
   0   1   2    64715.91    66394.92    872.92 o 
   1   1   2    70338.84    71579.96   1945.76 o 
   2   1   2    11449.85    10765.73    297.11 o 
   3   1   2     9758.03     9436.52    185.56 o 
   4   1   2    35567.02    31546.08   1041.05 o 
   5   1   2     9030.37     8740.56    190.99 o 
   6   1   2      731.00      797.61     54.57 o 
   7   1   2     4121.01     4242.78    145.79 o 
   8   1   2       68.15      112.20     64.22 o 
   9   1   2      327.64      296.91     72.37 o 
  10   1   2      321.54      505.40    108.04 o 
 -10   2   2       68.87      260.76    116.30 o 
  -9   2   2       35.39      102.66     77.36 o 
  -8   2   2       25.48        7.84     81.84 o 
  -7   2   2      211.48      246.15     75.88 o 
  -6   2   2     1820.76     1716.28     90.37 o 
  -5   2   2       28.44       90.28     46.51 o 
  -4   2   2     1955.35     1573.68     44.09 o 
  -3   2   2     2469.44     2312.77     39.30 o 
  -2   2   2     1453.98     1473.97     23.07 o 
  -1   2   2     3952.12     4194.47     84.97 o 
   0   2   2     3517.02     3779.95     50.63 o 
   1   2   2     2713.82     2780.80     86.75 o 
   2   2   2     3101.79     3341.77    141.21 o 
   3   2   2     9254.17     8697.43    310.26 o 
   4   2   2        9.94       61.55     57.63 o 
   5   2   2     2624.33     2359.24     82.54 o 
   6   2   2       53.39      109.01     36.61 o 
   7   2   2       10.48      107.50     57.23 o 
   8   2   2      599.11      558.19     84.78 o 
   9   2   2      301.59      372.86     81.15 o 
  10   2   2        6.00      -52.74     89.05 o 
 -10   3   2     5201.47     5558.70    422.07 o 
  -9   3   2     7483.96     8030.00    291.65 o 
  -8   3   2     8177.25     8092.51    211.25 o 
  -7   3   2     3617.25     3549.10    130.40 o 
  -6   3   2    12678.39    12071.68    301.87 o 
  -5   3   2     3724.91     3874.67    122.57 o 
  -4   3   2        3.46       -1.88     13.88 o 
  -3   3   2       48.46       82.87     11.76 o 
  -2   3   2     1367.77     1390.41     38.20 o 
  -1   3   2     8667.07     8399.49    156.65 o 
   0   3   2    16617.73    17363.35    418.99 o 
   1   3   2    28132.53    29324.49   1502.20 o 
   2   3   2    62722.24    61037.09   2959.68 o 
   3   3   2    23934.77    22284.32    869.80 o 
   4   3   2     8771.04     8292.64    314.70 o 
   5   3   2    23957.90    23566.47    674.32 o 
   6   3   2    12468.67    12216.12    465.55 o 
   7   3   2      626.89      624.90     90.68 o 
   8   3   2      294.75      321.56     72.66 o 
   9   3   2       82.71      -43.79     76.59 o 
  10   3   2      796.57      850.62    135.67 o 
 -10   4   2      371.32       68.49    113.05 o 
  -9   4   2      253.50      326.08    105.23 o 
  -8   4   2     2670.99     2684.69    120.73 o 
  -7   4   2    13170.25    12538.49    303.64 o 
  -6   4   2    20128.97    20374.70    828.65 o 
  -5   4   2    26335.43    25906.17    987.22 o 
  -4   4   2    37380.59    34070.13    670.54 o 
  -3   4   2    63034.69    59900.76   1859.01 o 
  -2   4   2    18378.84    18894.75    499.61 o 
  -1   4   2    52872.71    53029.79   1637.05 o 
   0   4   2     9791.33     9591.95    318.46 o 
   1   4   2     1582.37     1686.63     84.13 o 
   2   4   2      833.79      913.11     64.29 o 
   3   4   2     3396.61     3652.40    123.80 o 
   4   4   2      774.40      847.99     81.90 o 
   5   4   2    18988.31    17930.00    405.45 o 
   6   4   2     2011.74     1948.58    151.37 o 
   7   4   2    12990.32    13253.48    339.51 o 
   8   4   2     9799.92     9891.90    722.70 o 
   9   4   2     8821.83     8680.43    356.18 o 
  10   4   2     3653.02     3671.76    291.04 o 
  -9   5   2     1232.94     1043.35    230.18 o 
  -8   5   2     2076.86     2006.33    110.77 o 
  -7   5   2      752.95      792.65     72.42 o 
  -6   5   2     2633.47     2589.36     95.19 o 
  -5   5   2      212.83      245.44     48.51 o 
  -4   5   2        0.49       -0.43     21.40 o 
  -3   5   2     1594.25     1765.70     87.02 o 
  -2   5   2     6249.03     6413.38    218.41 o 
  -1   5   2    11809.22    12229.80    411.65 o 
   0   5   2     5587.82     5434.13    154.00 o 
   1   5   2      329.11      429.18     20.59 o 
   2   5   2    30600.41    30480.24   1424.81 o 
   3   5   2     7118.50     7557.08    375.53 o 
   4   5   2     2217.54     2075.52     62.33 o 
   5   5   2     3234.42     3482.25    188.24 o 
   6   5   2     4358.27     4273.55    141.39 o 
   7   5   2      229.11      253.70     77.43 o 
   8   5   2      137.93      141.96     97.95 o 
   9   5   2       71.76       52.44     74.32 o 
  -9   6   2      449.49      493.07    125.09 o 
  -8   6   2      563.11      598.01     88.06 o 
  -7   6   2     1413.95     1513.18     87.49 o 
  -6   6   2     3128.93     3125.73    107.10 o 
  -5   6   2     2441.93     2387.53    161.58 o 
  -4   6   2     7435.40     7425.49    334.56 o 
  -3   6   2      968.51      992.71     49.02 o 
  -2   6   2    21136.46    21437.13    653.36 o 
  -1   6   2      693.21      736.24     18.24 o 
   0   6   2     4703.44     4520.09     93.36 o 
   1   6   2     2078.40     2035.83     61.11 o 
   2   6   2     2713.81     2954.00    152.34 o 
   3   6   2      163.04      211.00     21.41 o 
   4   6   2     1027.01     1066.07     53.87 o 
   5   6   2      204.12      247.75     48.14 o 
   6   6   2     3248.27     3326.34    132.56 o 
   7   6   2      786.72      751.59     87.05 o 
   8   6   2      905.12      915.04    116.81 o 
   9   6   2      438.86      545.31    106.23 o 
  -9   7   2     4779.81     5221.01    224.54 o 
  -8   7   2     5193.31     5062.65    184.67 o 
  -7   7   2     6855.33     7395.84    208.75 o 
  -6   7   2     3496.91     3377.67    193.33 o 
  -5   7   2     3592.84     3693.64    265.01 o 
  -4   7   2      222.55      218.30     32.55 o 
  -3   7   2     1260.92     1220.78     69.08 o 
  -2   7   2     3584.64     3505.62    106.59 o 
  -1   7   2    13752.49    13645.84    378.39 o 
   0   7   2    15297.65    14994.61    197.14 o 
   1   7   2    34840.61    34321.96    962.65 o 
   2   7   2    29676.07    29868.16   1100.66 o 
   3   7   2    30834.52    31465.44    981.91 o 
   4   7   2    18722.66    18750.30    502.42 o 
   5   7   2     8679.34     8529.27    407.98 o 
   6   7   2     3239.71     3593.29    230.38 o 
   7   7   2     1906.00     1998.98    153.38 o 
   8   7   2      164.41      323.69     81.60 o 
   9   7   2      361.01      504.69    121.57 o 
  -8   8   2     1555.13     1387.55    108.95 o 
  -7   8   2     4804.60     4937.53    225.52 o 
  -6   8   2     9946.62    10226.01    344.59 o 
  -5   8   2     9492.46     9213.19    405.07 o 
  -4   8   2    14783.03    14879.28    745.21 o 
  -3   8   2    17604.40    17606.24   1002.22 o 
  -2   8   2    20774.19    21051.33    609.56 o 
  -1   8   2    11211.77    11184.07    159.81 o 
   0   8   2     6370.11     6317.07    101.46 o 
   1   8   2     1313.05     1249.45     38.54 o 
   2   8   2       74.28       75.16     15.38 o 
   3   8   2      737.90      762.86     50.07 o 
   4   8   2     1352.58     1455.14     89.78 o 
   5   8   2     1239.26     1303.89     71.25 o 
   6   8   2     6098.87     6489.75    278.73 o 
   7   8   2     5418.13     5485.93    190.91 o 
   8   8   2     4466.26     4950.18    204.21 o 
  -8   9   2        9.43      -52.22    106.06 o 
  -7   9   2       65.78       -7.03     70.36 o 
  -6   9   2      772.28      704.29     74.62 o 
  -5   9   2       41.57      131.40     51.70 o 
  -4   9   2       62.20       54.56     40.12 o 
  -3   9   2      191.67      302.58     34.34 o 
  -2   9   2      112.61      109.99     18.44 o 
  -1   9   2        7.90       10.25     12.64 o 
   0   9   2     2231.49     2180.60     59.32 o 
   1   9   2      331.36      326.64     21.07 o 
   2   9   2     1680.47     1701.79     67.58 o 
   3   9   2      452.75      537.87     48.17 o 
   4   9   2      443.09      441.49     51.42 o 
   5   9   2      198.37      184.26     48.63 o 
   6   9   2      367.30      355.67     59.43 o 
   7   9   2      114.52      159.38     70.15 o 
   8   9   2        4.89      -56.62    100.36 o 
  -7  10   2      837.12      818.51    112.65 o 
  -6  10   2     5348.11     5033.71    631.79 o 
  -5  10   2     5811.09     5670.78    201.47 o 
  -4  10   2     5447.67     5314.58    322.22 o 
  -3  10   2     3438.17     3328.73    247.66 o 
  -2  10   2     8221.02     8215.67    394.83 o 
  -1  10   2     3263.75     3169.32     86.29 o 
   0  10   2     2746.96     2855.75     98.87 o 
   1  10   2     2512.30     2450.07     54.18 o 
   2  10   2      475.72      424.23     40.04 o 
   3  10   2      303.91      302.45     47.22 o 
   4  10   2     1101.45     1174.39     73.01 o 
   5  10   2      194.83      241.28     64.16 o 
   6  10   2     3029.67     3078.28    132.89 o 
   7  10   2     3128.27     3288.96    177.71 o 
  -7  11   2     4715.33     5192.10    304.39 o 
  -6  11   2      659.79      506.17    111.85 o 
  -5  11   2     1682.12     1797.24    149.11 o 
  -4  11   2      441.02      337.21     62.43 o 
  -3  11   2      627.89      451.12     50.93 o 
  -2  11   2     3044.38     3065.51     94.80 o 
  -1  11   2     3703.41     3664.55    100.75 o 
   0  11   2     8146.71     7893.05    203.25 o 
   1  11   2    18628.17    19225.76    476.19 o 
   2  11   2     7267.37     7049.28    216.54 o 
   3  11   2    17565.13    17205.05   1341.71 o 
   4  11   2    11178.18    10733.16    796.79 o 
   5  11   2     5646.83     5849.33    276.02 o 
   6  11   2     1141.53     1289.52    261.28 o 
   7  11   2     1368.70     1375.75    301.80 o 
  -6  12   2     1652.45     1377.69    287.21 o 
  -5  12   2     3716.14     3153.45    296.28 o 
  -4  12   2     4690.44     4222.62    234.69 o 
  -3  12   2     2108.71     1801.58    133.23 o 
  -2  12   2     7342.92     7444.96    213.47 o 
  -1  12   2     2598.78     2300.19    101.08 o 
   0  12   2      398.14      339.11     85.90 o 
   1  12   2     1504.49     1429.02    124.48 o 
   2  12   2       70.82       37.49     60.94 o 
   3  12   2      280.68       80.34     72.70 o 
   4  12   2      473.17      565.78     86.67 o 
   5  12   2      114.54       48.14     90.07 o 
   6  12   2     3053.30     3902.66    239.21 o 
  -5  13   2       46.52       36.31    140.69 o 
  -4  13   2       69.84       -4.54    103.73 o 
  -3  13   2       22.01        8.27     72.97 o 
  -2  13   2       15.47      -17.37     73.04 o 
  -1  13   2      671.37      539.12     86.09 o 
   0  13   2        9.67       99.07     73.91 o 
   1  13   2      401.59      365.86     88.38 o 
   2  13   2      406.41      524.49    102.97 o 
   3  13   2      104.26      -34.41    108.68 o 
   4  13   2       25.88      -36.97    114.26 o 
   5  13   2      325.91      292.71    132.89 o 
  -3  14   2     4417.33     4345.72    244.42 o 
  -2  14   2      993.19     1030.84    123.86 o 
  -1  14   2     2302.08     2293.01    144.68 o 
   0  14   2     3884.72     3823.92    206.17 o 
   1  14   2      692.79      679.42    297.91 o 
   2  14   2       21.25       91.67     92.55 o 
   3  14   2      172.73       21.89    144.25 o 
  -1  15   2     4384.83     4108.55    293.84 o 
   0  15   2     2375.30     2286.44    444.10 o 
   1  15   2     3039.07     3318.11    379.27 o 
 -10   1   3     3143.76     3463.80    213.07 o 
  -9   1   3     5656.10     5795.11    231.17 o 
  -8   1   3     3426.39     3502.41    183.87 o 
  -7   1   3     2080.17     2055.74     94.91 o 
  -6   1   3     1216.01     1194.05     67.70 o 
  -5   1   3      230.48      205.42     31.95 o 
  -4   1   3     8308.86     7130.02    120.30 o 
  -3   1   3    21090.59    20263.99    228.96 o 
  -2   1   3    16208.67    15432.34    232.19 o 
  -1   1   3    71717.17    72548.09    822.40 o 
   0   1   3    52245.94    55670.90    723.82 o 
   1   1   3    30533.20    32093.14    636.98 o 
   2   1   3     9632.78     9875.54    281.97 o 
   3   1   3    38678.29    37171.64    957.05 o 
   4   1   3     3533.84     3381.83     88.00 o 
   5   1   3     7040.41     6548.62    163.33 o 
   6   1   3       83.06       37.63     35.69 o 
   7   1   3     1009.34     1008.81     84.69 o 
   8   1   3      809.45      661.67     68.80 o 
   9   1   3     2058.54     2173.33    158.99 o 
  10   1   3     1297.53     1196.43    138.40 o 
 -10   2   3      685.84      524.15    163.28 o 
  -9   2   3     8213.90     8768.32    326.78 o 
  -8   2   3     4199.46     3857.18    143.26 o 
  -7   2   3    19692.23    18981.04    448.61 o 
  -6   2   3    32746.22    31827.86    713.86 o 
  -5   2   3    45345.51    40418.41    699.79 o 
  -4   2   3    38469.20    34909.26    625.50 o 
  -3   2   3    48535.34    45694.96    486.86 o 
  -2   2   3    11453.80    10738.70    109.54 o 
  -1   2   3       72.89      135.87      9.36 o 
   0   2   3    19001.96    19213.79    782.11 o 
   1   2   3     2605.73     2535.55     75.24 o 
   2   2   3      152.23      174.95     21.99 o 
   3   2   3     9802.95     9266.29    242.71 o 
   4   2   3    13851.80    12662.63    331.87 o 
   5   2   3    34391.46    33449.04    612.76 o 
   6   2   3    19667.18    18846.83    402.19 o 
   7   2   3    15473.07    15259.99    432.42 o 
   8   2   3    15648.11    16670.00    403.70 o 
   9   2   3     6664.99     6772.95    298.54 o 
  10   2   3     2346.75     2662.39    171.01 o 
 -10   3   3      892.31      979.11    138.94 o 
  -9   3   3     1876.99     1712.99    148.66 o 
  -8   3   3     3323.40     3140.65    132.91 o 
  -7   3   3     1221.06     1111.21     68.55 o 
  -6   3   3       19.07       44.51     28.93 o 
  -5   3   3     3276.89     2964.38     84.17 o 
  -4   3   3    16789.95    15424.60    397.53 o 
  -3   3   3     5501.67     5856.34     73.55 o 
  -2   3   3     9779.18     9432.34    236.47 o 
  -1   3   3    37446.93    39340.60    506.07 o 
   0   3   3     3610.69     3700.78     78.98 o 
   1   3   3    13669.65    13858.07    660.38 o 
   2   3   3     4943.36     5329.21    248.54 o 
   3   3   3    21316.05    20482.83    932.69 o 
   4   3   3      438.03      450.80     35.56 o 
   5   3   3     3150.89     2973.02     85.06 o 
   6   3   3      289.73      360.97     43.75 o 
   7   3   3      558.05      601.90     54.71 o 
   8   3   3     1453.60     1423.86     90.41 o 
   9   3   3      347.72      402.01     92.00 o 
  10   3   3      470.67      320.35    131.28 o 
 -10   4   3      120.07      131.16    103.69 o 
  -9   4   3        7.88       86.53    104.05 o 
  -8   4   3     3995.89     3978.68    145.52 o 
  -7   4   3      372.05      298.91     78.70 o 
  -6   4   3      445.41      450.40     43.36 o 
  -5   4   3     4593.23     4464.03    211.72 o 
  -4   4   3     3548.58     3237.65    169.79 o 
  -3   4   3      218.77      244.16     15.68 o 
  -2   4   3      881.52      973.20     22.55 o 
  -1   4   3    29133.86    29293.79    756.58 o 
   0   4   3     1220.03     1110.49     27.83 o 
   1   4   3      776.53      938.76     40.33 o 
   2   4   3        9.45       53.76     16.28 o 
   3   4   3     2600.71     2619.05    167.74 o 
   4   4   3     5208.75     4873.21    167.08 o 
   5   4   3      130.14      162.44     39.42 o 
   6   4   3      678.21      671.50     63.49 o 
   7   4   3     3178.28     3174.72    118.56 o 
   8   4   3      135.00      111.24     73.56 o 
   9   4   3      455.64      446.28    145.07 o 
  -9   5   3     1880.39     1711.86    143.27 o 
  -8   5   3     2724.30     2395.03    124.97 o 
  -7   5   3     5068.79     5059.45    152.95 o 
  -6   5   3      133.43      202.96     46.02 o 
  -5   5   3     1784.65     1616.64     79.53 o 
  -4   5   3       59.39      114.85     21.24 o 
  -3   5   3    10939.79    10472.81    514.88 o 
  -2   5   3    45790.55    46276.47   1559.10 o 
  -1   5   3    30444.54    30800.34   1250.29 o 
   0   5   3    11429.58    11257.33    320.49 o 
   1   5   3    62350.17    64323.95   3150.11 o 
   2   5   3    33343.61    33898.24   1598.77 o 
   3   5   3     3230.92     2973.25     62.57 o 
   4   5   3    12707.06    12482.85    278.57 o 
   5   5   3     2891.03     2894.21    139.65 o 
   6   5   3      701.62      662.04     63.62 o 
   7   5   3       14.78       40.24     56.45 o 
   8   5   3      253.08      247.13     74.56 o 
   9   5   3     2317.99     2459.97    163.18 o 
  -9   6   3     1379.09     1341.80    163.32 o 
  -8   6   3     7863.24     8486.60    247.92 o 
  -7   6   3    10290.41    10235.61    273.04 o 
  -6   6   3     7426.28     7190.77    188.96 o 
  -5   6   3    30969.34    30653.30   1357.08 o 
  -4   6   3    28973.83    28169.90   1354.56 o 
  -3   6   3     4491.46     4300.44    188.59 o 
  -2   6   3    14281.03    14212.80    409.03 o 
  -1   6   3    12499.92    12481.30    546.52 o 
   0   6   3      177.87      219.57     20.49 o 
   1   6   3     2939.58     3114.79    132.97 o 
   2   6   3      145.75      163.49     16.14 o 
   3   6   3     5867.99     5612.87    159.74 o 
   4   6   3    14403.15    13759.92    313.30 o 
   5   6   3     8071.53     8169.21    227.71 o 
   6   6   3    13557.31    13088.21    339.96 o 
   7   6   3    15492.17    16351.81    449.87 o 
   8   6   3     4447.75     4504.89    202.75 o 
   9   6   3     1648.91     1659.38    140.69 o 
  -9   7   3      206.29      298.25    117.62 o 
  -8   7   3       32.83       14.00     70.54 o 
  -7   7   3     3830.50     3799.51    227.92 o 
  -6   7   3       85.64      143.11     48.59 o 
  -5   7   3      194.57      247.42     49.00 o 
  -4   7   3      115.25      152.00     27.47 o 
  -3   7   3      890.42      974.41     26.24 o 
  -2   7   3    21963.40    22161.75    737.21 o 
  -1   7   3     1436.52     1574.05     62.33 o 
   0   7   3      458.83      533.69     24.90 o 
   1   7   3     5848.34     5499.25    153.52 o 
   2   7   3     3175.50     3349.26    124.84 o 
   3   7   3     3078.67     3095.93     98.82 o 
   4   7   3      563.86      668.33     50.46 o 
   5   7   3      629.92      629.70     88.74 o 
   6   7   3     1082.13     1100.06     78.81 o 
   7   7   3       85.37      168.42     61.48 o 
   8   7   3       34.91       -5.57     81.39 o 
   9   7   3      689.18      741.38    121.77 o 
  -8   8   3     1379.62     1562.90    181.44 o 
  -7   8   3     2131.98     1915.05    110.38 o 
  -6   8   3     6978.61     7022.37    435.29 o 
  -5   8   3      824.75      846.08     87.10 o 
  -4   8   3      571.39      635.95     67.68 o 
  -3   8   3    12949.85    13173.50    696.56 o 
  -2   8   3     1420.73     1496.73     69.62 o 
  -1   8   3     1182.79     1192.76     65.16 o 
   0   8   3        9.24       32.10     16.76 o 
   1   8   3     1413.46     1338.06     88.19 o 
   2   8   3     4050.54     4041.22    147.07 o 
   3   8   3      313.42      340.65     36.40 o 
   4   8   3     1593.65     1704.54     77.15 o 
   5   8   3     5870.85     6326.41    261.93 o 
   6   8   3      579.54      543.29     67.75 o 
   7   8   3     2630.88     2995.78    131.90 o 
   8   8   3     1111.48     1086.19    107.14 o 
  -8   9   3     2883.74     2818.56    181.27 o 
  -7   9   3       73.22       78.64     85.58 o 
  -6   9   3     1038.55      977.04    146.20 o 
  -5   9   3       77.05       39.30     45.52 o 
  -4   9   3     3934.03     3843.73    282.81 o 
  -3   9   3    13212.53    13421.43    668.75 o 
  -2   9   3     5510.47     5403.16    178.63 o 
  -1   9   3    20141.43    20019.23    334.97 o 
   0   9   3    26319.37    26282.81    666.80 o 
   1   9   3    13198.36    13361.73    484.93 o 
   2   9   3    18746.89    18941.56    688.52 o 
   3   9   3    12065.26    12611.96    507.47 o 
   4   9   3     3156.86     3024.72    243.96 o 
   5   9   3      203.23      295.15     59.34 o 
   6   9   3     1802.69     1887.74    114.11 o 
   7   9   3      113.25      163.80     73.12 o 
   8   9   3     1120.10     1330.16    116.23 o 
  -7  10   3     3809.19     3490.57    181.62 o 
  -6  10   3    13255.10    12977.00    452.21 o 
  -5  10   3     5123.59     4896.45    196.05 o 
  -4  10   3     3658.63     3457.09    129.59 o 
  -3  10   3    13751.35    12993.73    535.84 o 
  -2  10   3     1519.36     1438.54     65.18 o 
  -1  10   3      956.07      854.46     80.72 o 
   0  10   3        6.06       13.00     22.54 o 
   1  10   3      571.77      553.56     60.62 o 
   2  10   3     4243.14     4418.25    266.07 o 
   3  10   3     2091.30     1985.66    169.35 o 
   4  10   3      858.13      849.73     66.45 o 
   5  10   3     7705.43     8147.57    361.23 o 
   6  10   3     7615.81     8002.06    320.65 o 
   7  10   3     3941.70     4359.09    302.77 o 
  -7  11   3       57.31      169.21    168.56 o 
  -6  11   3      325.19      272.41     94.55 o 
  -5  11   3      503.69      443.44     88.50 o 
  -4  11   3      734.41      704.82     66.29 o 
  -3  11   3      769.45      700.23     54.18 o 
  -2  11   3      173.55      133.55     43.69 o 
  -1  11   3       40.10        7.76     54.14 o 
   0  11   3     1149.81     1129.38     57.17 o 
   1  11   3      347.39      326.87     40.12 o 
   2  11   3       17.23       13.67     46.31 o 
   3  11   3     1095.23     1092.67     85.05 o 
   4  11   3      348.49      202.02    194.17 o 
   5  11   3      241.99      217.98    105.14 o 
   6  11   3        0.84       80.95    109.83 o 
  -6  12   3     1535.85     1237.00    258.68 o 
  -5  12   3     3017.92     2998.50    173.10 o 
  -4  12   3     4073.15     3727.87    182.18 o 
  -3  12   3     3323.58     3106.53    171.48 o 
  -2  12   3     2237.84     2018.69    118.48 o 
  -1  12   3     2477.56     2431.90     99.13 o 
   0  12   3      372.22      304.43     49.85 o 
   1  12   3      356.84      305.09     81.36 o 
   2  12   3      485.00      406.81     64.23 o 
   3  12   3     1811.03     1849.68    142.96 o 
   4  12   3     3934.56     3970.74    234.37 o 
   5  12   3     2108.08     2197.72    195.16 o 
   6  12   3     2100.50     2056.77    186.86 o 
  -5  13   3      630.83      401.31    127.72 o 
  -4  13   3      254.41      278.13     95.95 o 
  -3  13   3     2858.91     2933.34    157.56 o 
  -2  13   3     5417.88     5440.29    455.45 o 
  -1  13   3    11469.28    12179.54    574.42 o 
   0  13   3     8765.30     8885.27    271.14 o 
   1  13   3    10490.59    10770.97    338.70 o 
   2  13   3     8363.76     8853.88    748.17 o 
   3  13   3     3240.14     3007.14    195.48 o 
   4  13   3     2423.54     2307.97    286.56 o 
   5  13   3      353.93      201.23    118.98 o 
  -3  14   3      585.30      433.27    119.67 o 
  -2  14   3      456.28      387.73    139.39 o 
  -1  14   3     1136.38     1266.15    116.09 o 
   0  14   3        1.58      -17.89     73.85 o 
   1  14   3       19.40       53.23     84.89 o 
   2  14   3      667.12      452.75    123.02 o 
   3  14   3      400.08      318.30    140.20 o 
   0  15   3      309.37      456.98    155.43 o 
 -10   0   4     3851.10     3758.34    383.81 o 
  -9   0   4     9222.42     8824.36    566.64 o 
  -8   0   4    15327.94    15315.22    509.45 o 
  -7   0   4    21862.52    20953.54    605.81 o 
  -6   0   4    26093.51    24744.92    659.72 o 
  -5   0   4     3153.57     3256.40    132.34 o 
  -4   0   4    36610.33    31283.13    906.68 o 
  -3   0   4     1708.48     2048.89     75.53 o 
  -2   0   4      294.26      349.80     31.12 o 
  -1   0   4     1678.62     1802.12     40.79 o 
   0   0   4     1239.64     1634.43     70.67 o 
   1   0   4    55923.13    61148.64   1206.86 o 
   2   0   4    39055.39    39151.86    713.39 o 
   3   0   4     7064.80     7307.68    179.41 o 
   4   0   4    79001.34    72090.79   3390.09 o 
   5   0   4    30068.88    28070.66   1602.98 o 
   6   0   4    11882.26    10868.48    856.44 o 
   7   0   4     7541.39     7813.38    507.96 o 
   8   0   4    13912.51    13529.15   1863.61 o 
   9   0   4     1626.71     1720.07    194.50 o 
  10   0   4       38.68       60.84    113.57 o 
 -10   1   4      843.40      697.70    122.99 o 
  -9   1   4     2368.55     2635.00    161.29 o 
  -8   1   4      343.11      403.01     76.51 o 
  -7   1   4       14.47      -12.86     61.00 o 
  -6   1   4      344.84      275.18     36.59 o 
  -5   1   4    13600.64    12317.32    236.98 o 
  -4   1   4    12974.28    11776.41    237.57 o 
  -3   1   4    20007.51    19270.43    221.71 o 
  -2   1   4     1196.54     1196.00     37.67 o 
  -1   1   4    90791.19    93980.85   1160.83 o 
   0   1   4     2925.49     3349.81     65.60 o 
   1   1   4    15394.07    16143.56    242.65 o 
   2   1   4    10689.52    10471.26    195.25 o 
   3   1   4      355.81      331.37     19.59 o 
   4   1   4     1314.58     1473.10     50.62 o 
   5   1   4       81.76      105.99     39.09 o 
   6   1   4       15.68      -34.61     36.78 o 
   7   1   4    10148.60     9700.76    482.58 o 
   8   1   4      523.93      426.99     66.25 o 
   9   1   4     1323.25     1515.99    130.72 o 
  10   1   4     2972.40     3306.07    185.75 o 
 -10   2   4       31.97       25.02    120.47 o 
  -9   2   4      619.67      787.18    158.03 o 
  -8   2   4      606.64      557.30     74.35 o 
  -7   2   4        4.12       22.89     40.00 o 
  -6   2   4      253.42      253.99     39.56 o 
  -5   2   4     3076.54     2751.37     80.07 o 
  -4   2   4     1766.42     1674.75     43.52 o 
  -3   2   4     1486.67     1481.25     38.60 o 
  -2   2   4     8216.79     8638.73    142.24 o 
  -1   2   4     3936.80     4403.82     60.10 o 
   0   2   4     2192.69     2442.25     34.17 o 
   1   2   4     1078.76     1121.70     22.62 o 
   2   2   4        9.92       30.04     11.78 o 
   3   2   4     6379.88     5733.43    160.59 o 
   4   2   4     3799.59     3722.70    101.72 o 
   5   2   4      591.24      563.39     40.82 o 
   6   2   4     2394.95     2439.37     89.06 o 
   7   2   4      537.97      561.71     83.10 o 
   8   2   4      320.57      284.86     60.15 o 
   9   2   4      174.43      110.07     70.08 o 
  10   2   4       17.35       66.56     97.50 o 
 -10   3   4     1249.17     1116.39    147.30 o 
  -9   3   4      433.10      434.14     98.26 o 
  -8   3   4      920.12     1003.28     79.45 o 
  -7   3   4      320.86      369.70     51.87 o 
  -6   3   4     4355.26     4322.16    102.03 o 
  -5   3   4    11603.89    11183.52    453.98 o 
  -4   3   4    16552.37    16365.57    225.20 o 
  -3   3   4    32904.10    30275.05    463.49 o 
  -2   3   4    13576.46    13285.40    141.19 o 
  -1   3   4    39644.25    41203.74    716.43 o 
   0   3   4    17600.21    17556.82    308.66 o 
   1   3   4     5092.83     5113.69    117.99 o 
   2   3   4      395.66      394.29     26.17 o 
   3   3   4     8815.28     8545.64    579.91 o 
   4   3   4     1463.27     1436.93    115.94 o 
   5   3   4     2015.52     2127.02    135.22 o 
   6   3   4     3194.28     3052.77    150.29 o 
   7   3   4      574.44      677.53     81.79 o 
   8   3   4     3175.55     3428.32    151.12 o 
   9   3   4     6948.82     7176.44    330.89 o 
 -10   4   4     2611.70     2657.54    220.37 o 
  -9   4   4    10016.75    10804.80    403.99 o 
  -8   4   4    15723.38    15533.67    403.34 o 
  -7   4   4    11233.03    10850.82    253.41 o 
  -6   4   4    21789.90    20504.25    413.56 o 
  -5   4   4    20483.72    20388.61    860.81 o 
  -4   4   4     7614.39     7114.35    228.37 o 
  -3   4   4     3507.96     3683.70     85.09 o 
  -2   4   4      621.08      528.64     16.00 o 
  -1   4   4     4032.81     3999.58     83.00 o 
   0   4   4     2950.19     2886.47     74.64 o 
   1   4   4      283.37      342.08     17.31 o 
   2   4   4    34354.45    33592.58   1430.26 o 
   3   4   4    33653.04    31962.23   1408.31 o 
   4   4   4    24264.13    23243.22    599.71 o 
   5   4   4    18335.07    18342.82    355.95 o 
   6   4   4    22682.41    22698.13    475.47 o 
   7   4   4    15622.68    15799.54    608.46 o 
   8   4   4     2738.33     2757.81    128.86 o 
   9   4   4     3358.18     3611.28    284.05 o 
  -9   5   4      512.18      664.56    135.06 o 
  -8   5   4     1409.78     1346.94     91.18 o 
  -7   5   4        4.90      -26.63     54.49 o 
  -6   5   4     4038.00     3998.75    115.84 o 
  -5   5   4     3119.52     3050.12    112.07 o 
  -4   5   4     2650.00     2823.45    145.32 o 
  -3   5   4    13163.60    12872.47    390.28 o 
  -2   5   4     1159.76     1277.96     68.22 o 
  -1   5   4    12005.97    12305.47    358.59 o 
   0   5   4     6854.10     7042.92    213.29 o 
   1   5   4    10033.03    10079.75    476.31 o 
   2   5   4       63.41      134.86     24.42 o 
   3   5   4      784.11      747.48     36.82 o 
   4   5   4     2501.88     2606.47    186.84 o 
   5   5   4     1390.36     1250.61     71.05 o 
   6   5   4      194.35      191.64    101.53 o 
   7   5   4      976.88     1000.54     97.13 o 
   8   5   4      558.20      561.88     87.03 o 
   9   5   4     1906.65     1823.63    179.07 o 
  -9   6   4      685.08      824.57    139.42 o 
  -8   6   4      293.06      246.83     69.40 o 
  -7   6   4     5276.33     5186.54    285.59 o 
  -6   6   4      240.17      179.40     62.54 o 
  -5   6   4     5414.96     5492.35    129.27 o 
  -4   6   4      577.29      611.56     78.59 o 
  -3   6   4     2953.44     2995.36    116.73 o 
  -2   6   4       30.33       55.64     21.68 o 
  -1   6   4       93.60      126.92     11.29 o 
   0   6   4       24.55       63.99     23.79 o 
   1   6   4    15487.77    15185.93    694.16 o 
   2   6   4      481.80      461.71     47.44 o 
   3   6   4     4668.92     4386.47    166.57 o 
   4   6   4     2800.85     2957.03    101.43 o 
   5   6   4     5112.76     5110.47    298.05 o 
   6   6   4      618.52      635.26     68.16 o 
   7   6   4     2481.03     2497.78    131.70 o 
   8   6   4      910.36     1113.92    122.40 o 
   9   6   4        7.05       40.46    104.86 o 
  -9   7   4      859.19      678.65    137.04 o 
  -8   7   4      244.63      375.70     85.47 o 
  -7   7   4      572.05      660.05     69.34 o 
  -6   7   4     1560.61     1399.73     74.81 o 
  -5   7   4     5858.51     6087.56    310.31 o 
  -4   7   4    12465.70    12106.85    477.08 o 
  -3   7   4    16318.02    16721.74    807.95 o 
  -2   7   4    34708.88    35013.83   1672.00 o 
  -1   7   4    26009.21    26862.48    741.04 o 
   0   7   4    16140.41    15223.59    704.41 o 
   1   7   4    17015.32    16873.03    643.33 o 
   2   7   4     9269.57     9158.79    220.84 o 
   3   7   4     1695.87     1547.10    104.94 o 
   4   7   4      230.57      237.64     44.54 o 
   5   7   4      281.96      265.50     54.03 o 
   6   7   4     2349.91     2491.71    119.27 o 
   7   7   4     1362.66     1408.37    180.52 o 
   8   7   4     3759.44     4004.36    201.63 o 
  -8   8   4     4700.15     4537.71    188.97 o 
  -7   8   4    10065.29    10321.74    335.02 o 
  -6   8   4     7627.92     7611.63    280.95 o 
  -5   8   4     8899.58     9125.26    460.40 o 
  -4   8   4     4134.14     4061.41    250.38 o 
  -3   8   4     2396.87     2432.66    165.92 o 
  -2   8   4      119.93      124.51     18.41 o 
  -1   8   4        4.09       32.25     36.63 o 
   0   8   4     1627.71     1617.24     57.70 o 
   1   8   4     8099.06     8068.31    394.74 o 
   2   8   4     5446.85     5459.35    218.32 o 
   3   8   4    17600.91    17816.04    760.60 o 
   4   8   4    12243.02    12466.77    578.82 o 
   5   8   4     9731.80     9884.55    324.99 o 
   6   8   4     9487.95     9454.58    411.36 o 
   7   8   4     4815.88     5126.99    181.56 o 
   8   8   4     3253.50     3372.14    270.89 o 
  -8   9   4       18.99     -105.03    105.03 o 
  -7   9   4       17.90       48.71     88.19 o 
  -6   9   4      211.89      179.34     79.74 o 
  -5   9   4      902.11      769.15     83.16 o 
  -4   9   4       35.30       34.35     33.42 o 
  -3   9   4     1632.64     1707.06     52.02 o 
  -2   9   4     1117.51      979.67     37.43 o 
  -1   9   4      162.24      172.86     25.43 o 
   0   9   4      422.22      443.32     27.58 o 
   1   9   4      652.28      619.19     26.60 o 
   2   9   4        4.08       22.90     27.51 o 
   3   9   4        5.36       24.36     36.02 o 
   4   9   4       13.52       57.06     38.41 o 
   5   9   4      162.73      206.62     50.40 o 
   6   9   4       36.74      102.85     62.05 o 
   7   9   4        4.17       49.86     70.12 o 
   8   9   4       23.17      147.43     92.38 o 
  -7  10   4     3717.24     3338.57    173.19 o 
  -6  10   4     1856.49     1653.80    113.35 o 
  -5  10   4     3104.95     3022.39    140.42 o 
  -4  10   4     2803.96     2745.16    115.36 o 
  -3  10   4     3773.06     3504.23    222.70 o 
  -2  10   4       89.83       87.68     35.98 o 
  -1  10   4      161.16      157.80     25.41 o 
   0  10   4       78.45       87.50     24.95 o 
   1  10   4     4745.22     4745.43    259.33 o 
   2  10   4     2058.71     2010.90    190.93 o 
   3  10   4     4755.24     4752.62    224.84 o 
   4  10   4     3999.15     4083.43    305.10 o 
   5  10   4     6732.17     7260.71    383.74 o 
   6  10   4     1596.49     1935.41    117.75 o 
   7  10   4     2341.14     2546.60    140.97 o 
  -7  11   4      186.57      157.54    131.61 o 
  -6  11   4      658.52      436.32    154.30 o 
  -5  11   4     4583.70     4440.38    247.66 o 
  -4  11   4     7702.42     7478.63    225.68 o 
  -3  11   4     6872.50     6775.93    168.24 o 
  -2  11   4    17649.06    17933.73    411.96 o 
  -1  11   4    12248.61    11928.54    247.19 o 
   0  11   4     9542.57     9800.86    273.27 o 
   1  11   4     3862.67     3914.22    117.42 o 
   2  11   4     8017.06     8309.57    565.56 o 
   3  11   4      964.27      806.39     65.04 o 
   4  11   4       28.64      -65.19     65.19 o 
   5  11   4      215.91      220.56    163.70 o 
   6  11   4      414.50      550.01    123.12 o 
  -6  12   4     1394.01     1271.37    201.63 o 
  -5  12   4     2570.29     2469.47    156.89 o 
  -4  12   4     1058.23      811.70     95.95 o 
  -3  12   4      434.86      499.16     75.85 o 
  -2  12   4        7.08      -42.87     73.34 o 
  -1  12   4       39.21       22.21     74.81 o 
   0  12   4      310.09      237.25     69.08 o 
   1  12   4     4858.02     4603.91    213.56 o 
   2  12   4     1406.38     1248.63    130.75 o 
   3  12   4     3155.31     3222.39    189.49 o 
   4  12   4     2509.46     2352.78    189.73 o 
   5  12   4     4815.87     5380.40    272.87 o 
   6  12   4     1416.53     1364.61    190.60 o 
  -5  13   4       34.02      214.60    110.86 o 
  -4  13   4        8.70       -3.89    127.07 o 
  -3  13   4      300.42      237.37    142.63 o 
  -2  13   4      158.35      230.03     88.87 o 
  -1  13   4       99.80      128.88     79.51 o 
   0  13   4      152.82      -12.04     77.07 o 
   1  13   4      143.10       80.52     83.29 o 
   2  13   4        0.39      167.74     99.47 o 
   3  13   4      100.27       75.87     95.38 o 
   4  13   4       40.37       12.97     95.50 o 
  -3  14   4      806.04      750.45    129.49 o 
  -2  14   4      624.76      667.49    163.05 o 
  -1  14   4      699.29      652.74    111.33 o 
   0  14   4     1035.87     1125.54    124.26 o 
   1  14   4      602.44      413.65    119.71 o 
   2  14   4     2357.49     2302.61    312.49 o 
   3  14   4     3430.05     3695.77    485.92 o 
 -10   1   5       91.80       49.99    143.32 o 
  -9   1   5      336.43      545.94    163.21 o 
  -8   1   5      512.61      614.98     92.76 o 
  -7   1   5     2571.52     2308.98    166.48 o 
  -6   1   5     8100.97     7675.42    146.98 o 
  -5   1   5    20762.73    18957.99    584.13 o 
  -4   1   5    13739.83    13102.44    338.94 o 
  -3   1   5    18901.88    18157.07    223.99 o 
  -2   1   5     4541.92     4474.15    104.15 o 
  -1   1   5     9086.69     9815.90    116.25 o 
   0   1   5    20577.14    21652.96    286.28 o 
   1   1   5     2763.03     3048.98     46.67 o 
   2   1   5    10697.15    11001.95    203.48 o 
   3   1   5      165.96      145.46     16.41 o 
   4   1   5      406.05      506.16     36.39 o 
   5   1   5     2583.56     2384.99     80.08 o 
   6   1   5     8529.49     8258.08    189.64 o 
   7   1   5     5119.66     4584.82    164.24 o 
   8   1   5     7028.78     7290.06    232.54 o 
   9   1   5     6522.61     6223.60    238.62 o 
  10   1   5     4413.49     4604.48    284.29 o 
 -10   2   5     5416.43     6477.08    339.86 o 
  -9   2   5    10827.90    10667.51    337.83 o 
  -8   2   5    15849.46    16587.47    481.35 o 
  -7   2   5     8629.42     7983.69    196.82 o 
  -6   2   5     6290.38     6396.45    108.17 o 
  -5   2   5     5842.52     5456.09    205.43 o 
  -4   2   5      229.68      223.06     21.40 o 
  -3   2   5        5.92       17.64     10.68 o 
  -2   2   5    13756.20    13504.65    278.39 o 
  -1   2   5     3529.59     3952.59     47.94 o 
   0   2   5    49359.95    51709.70    623.90 o 
   1   2   5    23196.61    24174.62    339.24 o 
   2   2   5    35792.42    37104.45    963.53 o 
   3   2   5    55355.73    53506.71   1383.24 o 
   4   2   5    51430.17    49878.86   1565.57 o 
   5   2   5    34673.41    31916.45   1022.88 o 
   6   2   5     8065.80     8157.03    365.05 o 
   7   2   5     6634.65     6916.77    188.30 o 
   8   2   5       23.38       71.54     61.44 o 
   9   2   5       51.06      170.26     96.76 o 
 -10   3   5      167.40      103.19    117.07 o 
  -9   3   5      785.92      914.65    113.47 o 
  -8   3   5       54.26      119.89     86.77 o 
  -7   3   5     3131.37     3065.25    107.47 o 
  -6   3   5     4866.39     4985.26    135.63 o 
  -5   3   5    12160.12    11238.98    330.75 o 
  -4   3   5     8539.15     8443.70    138.15 o 
  -3   3   5    11495.62    10958.26    211.77 o 
  -2   3   5     9989.75     9915.53    109.47 o 
  -1   3   5      751.81      815.08     16.88 o 
   0   3   5     7036.79     7255.46    159.66 o 
   1   3   5     5646.19     5817.11    216.07 o 
   2   3   5     6421.05     6106.27    191.09 o 
   3   3   5     3543.67     3251.43    127.81 o 
   4   3   5      337.65      406.93     56.99 o 
   5   3   5     3840.91     3470.77    101.54 o 
   6   3   5     2985.37     3083.81    103.92 o 
   7   3   5     3467.97     3396.84    187.06 o 
   8   3   5     4848.38     5090.67    207.18 o 
   9   3   5     2306.01     2274.62    190.90 o 
 -10   4   5      473.61      542.58    120.83 o 
  -9   4   5     1732.12     2051.79    215.73 o 
  -8   4   5      116.75      154.88     99.62 o 
  -7   4   5      982.08     1087.81    129.41 o 
  -6   4   5     1377.95     1257.21     66.48 o 
  -5   4   5       42.35       55.04     23.27 o 
  -4   4   5      950.10      936.96     35.05 o 
  -3   4   5      159.54      219.05     14.41 o 
  -2   4   5      697.15      775.68     24.70 o 
  -1   4   5     8771.84     8288.90    250.12 o 
   0   4   5     3811.31     4026.49     76.27 o 
   1   4   5    11068.61    12082.29    204.24 o 
   2   4   5     8387.38     7457.44    488.29 o 
   3   4   5      876.33      858.17     34.84 o 
   4   4   5      948.56      890.77     49.13 o 
   5   4   5     1195.92     1234.20     80.57 o 
   6   4   5     1597.90     1622.86    120.34 o 
   7   4   5       33.98       33.67     64.16 o 
   8   4   5      886.12     1020.68     87.56 o 
   9   4   5       14.52       83.06     79.63 o 
  -9   5   5       63.11       44.91    109.12 o 
  -8   5   5     1392.78     1502.51    107.65 o 
  -7   5   5     9994.82     9342.67    304.62 o 
  -6   5   5     4023.80     3969.83    117.54 o 
  -5   5   5    11511.28    11108.81    307.36 o 
  -4   5   5    36275.63    34783.29   1029.50 o 
  -3   5   5    14050.46    13674.48    320.75 o 
  -2   5   5     5598.06     5355.31    109.86 o 
  -1   5   5    45158.13    45972.57    925.06 o 
   0   5   5    11468.51    11348.12    358.68 o 
   1   5   5      495.35      515.12     21.10 o 
   2   5   5      794.58      769.45     77.33 o 
   3   5   5     3667.23     3363.94    115.19 o 
   4   5   5     4798.35     4642.16    268.30 o 
   5   5   5     7195.85     6973.84    192.38 o 
   6   5   5     5827.12     5897.31    194.80 o 
   7   5   5     8425.06     8734.43    280.33 o 
   8   5   5     9126.91     9199.76    450.04 o 
   9   5   5     4771.78     4867.80    229.14 o 
  -9   6   5     6103.01     6486.71    355.85 o 
  -8   6   5     3460.14     3536.90    296.83 o 
  -7   6   5    11973.24    11248.78    281.49 o 
  -6   6   5     7109.66     7869.25    377.72 o 
  -5   6   5       65.82       56.30     35.93 o 
  -4   6   5       38.29       80.32     25.20 o 
  -3   6   5      685.93      697.10     25.40 o 
  -2   6   5     6358.18     6281.38    334.14 o 
  -1   6   5    27681.49    27874.93    374.73 o 
   0   6   5     1267.09     1279.91     54.83 o 
   1   6   5    24279.39    24050.26    849.69 o 
   2   6   5    52766.89    51026.65   1377.87 o 
   3   6   5    27090.26    26357.84    817.54 o 
   4   6   5    18156.87    18235.94    842.03 o 
   5   6   5    18695.29    18900.38    688.63 o 
   6   6   5     7469.14     7707.39    271.22 o 
   7   6   5      841.57      788.99     85.80 o 
   8   6   5      603.26      707.74    119.17 o 
   9   6   5        2.08     -121.73    125.73 o 
  -9   7   5       15.10       92.17    126.91 o 
  -8   7   5      116.27       93.43     67.25 o 
  -7   7   5     2019.89     1913.42     95.02 o 
  -6   7   5       11.01       10.16     46.47 o 
  -5   7   5     1915.42     1889.24    109.11 o 
  -4   7   5     4385.47     4494.37    199.92 o 
  -3   7   5     2310.32     2231.83     67.93 o 
  -2   7   5       35.16       80.90     27.93 o 
  -1   7   5     1660.43     1633.26     42.48 o 
   0   7   5     6130.80     5954.31    131.61 o 
   1   7   5      774.13      753.99     51.47 o 
   2   7   5     3970.46     3651.22    272.35 o 
   3   7   5      104.05       65.47     30.12 o 
   4   7   5      405.71      481.84     52.76 o 
   5   7   5      605.12      604.74     57.82 o 
   6   7   5        8.83       44.47     61.59 o 
   7   7   5     1676.73     1456.43    120.64 o 
   8   7   5     1315.65     1462.97    132.87 o 
  -8   8   5     1923.12     1653.72    138.42 o 
  -7   8   5     1292.01     1241.38     84.13 o 
  -6   8   5      633.96      544.29     66.02 o 
  -5   8   5     2121.95     2205.16    103.71 o 
  -4   8   5       39.86       59.03     31.99 o 
  -3   8   5     4322.24     4273.41    247.78 o 
  -2   8   5      126.97      122.32     16.54 o 
  -1   8   5     2126.94     2116.26     55.96 o 
   0   8   5     7250.03     7038.04    144.90 o 
   1   8   5     9259.33     9323.20    258.47 o 
   2   8   5     3586.22     3494.37    187.34 o 
   3   8   5     6459.94     6317.92    145.83 o 
   4   8   5     6122.66     6477.23    194.50 o 
   5   8   5      156.90      118.86     56.03 o 
   6   8   5     2774.02     3215.41    139.45 o 
   7   8   5     1665.01     1726.93    141.76 o 
   8   8   5       41.36       39.84     99.89 o 
  -8   9   5     1011.97      931.73    246.69 o 
  -7   9   5     1806.94     1457.20    213.30 o 
  -6   9   5    12184.25    12212.75    443.78 o 
  -5   9   5     9097.86     8838.86    240.83 o 
  -4   9   5     6439.30     6090.10    265.49 o 
  -3   9   5    17350.52    16987.82    311.53 o 
  -2   9   5    25075.48    25246.29   1296.03 o 
  -1   9   5     5500.69     5302.94    104.48 o 
   0   9   5     1651.76     1635.30     52.52 o 
   1   9   5    11688.26    11928.27    514.43 o 
   2   9   5      243.16      156.93     28.56 o 
   3   9   5      130.58      213.62     43.09 o 
   4   9   5      187.37      182.33     47.93 o 
   5   9   5     1102.02     1134.72     78.01 o 
   6   9   5     9475.95    10285.00    437.05 o 
   7   9   5     5757.81     6217.57    234.29 o 
  -7  10   5     2437.91     2677.58    223.67 o 
  -6  10   5     1247.61     1098.68    174.72 o 
  -5  10   5     2595.12     2832.14    200.66 o 
  -4  10   5      265.12      304.26     50.56 o 
  -3  10   5     3798.41     3487.65     95.48 o 
  -2  10   5       23.39      -17.86     29.50 o 
  -1  10   5      436.21      449.02     67.75 o 
   0  10   5     9054.41     9018.72    265.81 o 
   1  10   5     8394.08     8258.97    313.47 o 
   2  10   5     2218.25     2099.22    245.39 o 
   3  10   5    13447.01    13749.74    765.60 o 
   4  10   5    12458.81    13112.41    716.53 o 
   5  10   5     2888.68     2812.35    294.03 o 
   6  10   5     3428.93     3620.47    186.18 o 
   7  10   5     1752.34     2030.77    200.23 o 
  -7  11   5       53.37       22.69    170.51 o 
  -6  11   5      219.52      387.05    149.11 o 
  -5  11   5      432.18      447.34    124.48 o 
  -4  11   5      164.07      238.60     57.17 o 
  -3  11   5        3.43      134.20     57.05 o 
  -2  11   5      946.86     1011.33     83.67 o 
  -1  11   5     1488.13     1514.32     74.40 o 
   0  11   5      142.43      130.32     59.00 o 
   1  11   5     1424.79     1287.07     61.18 o 
   2  11   5       82.01       65.32     38.34 o 
   3  11   5       53.58      112.80     49.39 o 
   4  11   5      847.85      772.27     91.81 o 
   5  11   5       41.12       77.62    103.76 o 
   6  11   5       23.81      194.99    139.90 o 
  -6  12   5     1810.65     1724.55    185.42 o 
  -5  12   5       10.60      132.26    121.24 o 
  -4  12   5      389.82      361.77    110.22 o 
  -3  12   5       72.14      125.21     71.97 o 
  -2  12   5      654.49      724.66    115.73 o 
  -1  12   5     4538.93     4772.19    246.04 o 
   0  12   5     1665.56     1558.03     87.09 o 
   1  12   5     4618.60     5113.45    228.22 o 
   2  12   5     9025.53     9352.82    618.18 o 
   3  12   5     3353.45     3197.30    251.87 o 
   4  12   5     3217.31     3217.61    558.53 o 
   5  12   5     1569.38     1733.12    187.75 o 
  -5  13   5     3517.59     2892.18    230.16 o 
  -4  13   5     6817.08     6558.46    314.44 o 
  -3  13   5     5470.33     5286.71    233.24 o 
  -2  13   5     3850.08     3749.18    174.74 o 
  -1  13   5     6890.90     6808.82    260.73 o 
   0  13   5     4369.85     4431.02    184.04 o 
   1  13   5     1682.08     1923.42    285.26 o 
   2  13   5      226.61       12.55    150.74 o 
   3  13   5       87.87      126.88    110.22 o 
   4  13   5      480.85      637.55    264.19 o 
  -3  14   5      107.17      -22.00     94.31 o 
  -2  14   5       16.65      134.13    196.44 o 
  -1  14   5     1832.19     1892.97    144.36 o 
   0  14   5      435.23      426.93     97.38 o 
   1  14   5     1468.67     1395.55    151.71 o 
   2  14   5     2365.13     2235.82    301.15 o 
   3  14   5     1644.22     1642.30    177.97 o 
 -10   0   6     3708.83     3654.61    387.05 o 
  -9   0   6    17941.39    19563.21    973.78 o 
  -8   0   6      475.17      534.87    151.06 o 
  -7   0   6      421.68      717.70    165.32 o 
  -6   0   6     4277.12     4274.41    143.28 o 
  -5   0   6      234.32      301.47     27.23 o 
  -4   0   6    15443.56    14406.88    463.55 o 
  -3   0   6     7631.30     7977.33    206.82 o 
  -2   0   6     2853.95     3278.70     71.69 o 
  -1   0   6    88474.02    89812.45   1701.19 o 
   0   0   6   116574.75   126209.98   5844.33 o 
   1   0   6   112290.03   118213.20   3864.34 o 
   2   0   6   112425.13   117653.84   3113.91 o 
   3   0   6    41571.03    39970.43   1889.22 o 
   4   0   6     6385.23     6498.50    431.14 o 
   5   0   6     5693.34     5212.11    416.22 o 
   6   0   6     5226.59     4881.42    423.36 o 
   7   0   6     1370.99     1416.55    114.48 o 
   8   0   6      726.62      471.83     96.72 o 
   9   0   6      719.32      863.14    155.62 o 
 -10   1   6     2101.74     2096.89    366.30 o 
  -9   1   6     1038.35     1048.10    170.33 o 
  -8   1   6     1872.56     1893.14    353.01 o 
  -7   1   6     8890.84     8750.59    211.13 o 
  -6   1   6    16358.34    15315.94    303.11 o 
  -5   1   6      338.47      352.57     29.94 o 
  -4   1   6    14923.68    13281.78    253.03 o 
  -3   1   6    27354.07    27477.93    336.51 o 
  -2   1   6     6706.39     6740.44     87.53 o 
  -1   1   6    13664.98    14977.97    209.92 o 
   0   1   6    10016.32    10365.10    171.34 o 
   1   1   6      223.66      299.24     15.35 o 
   2   1   6     9910.33     9533.57    179.86 o 
   3   1   6      882.86     1096.82     59.98 o 
   4   1   6    25071.34    24068.01    702.49 o 
   5   1   6    14298.18    13942.98    426.53 o 
   6   1   6     7264.41     6973.24    444.96 o 
   7   1   6     1644.54     1661.48     93.11 o 
   8   1   6    11288.44    11732.16    560.62 o 
   9   1   6     4174.69     4355.96    361.86 o 
 -10   2   6      611.94      347.92    181.29 o 
  -9   2   6       77.19      -43.23     71.17 o 
  -8   2   6      230.76      253.24     70.62 o 
  -7   2   6      514.60      453.37    103.80 o 
  -6   2   6       24.26       57.68     32.85 o 
  -5   2   6      196.00      206.39     28.34 o 
  -4   2   6       31.08       19.18     18.65 o 
  -3   2   6     2536.85     2569.99     63.45 o 
  -2   2   6    12995.85    13033.05    157.87 o 
  -1   2   6     2643.84     2559.53     36.96 o 
   0   2   6     8749.44     9241.89    145.52 o 
   1   2   6      233.26      212.08     15.37 o 
   2   2   6      142.15      164.52     14.48 o 
   3   2   6     3048.85     3371.32     93.38 o 
   4   2   6     3303.21     3139.57    121.09 o 
   5   2   6       96.13       99.30     40.83 o 
   6   2   6      843.04      867.72     69.14 o 
   7   2   6     1306.76     1372.43     92.01 o 
   8   2   6       14.04       54.71     76.11 o 
   9   2   6      620.81      428.02     90.89 o 
 -10   3   6       14.16       60.80    111.96 o 
  -9   3   6     2056.14     2078.05    161.75 o 
  -8   3   6     8563.11     8773.54    269.30 o 
  -7   3   6     8255.10     8017.66    204.78 o 
  -6   3   6    12474.51    11659.40    377.46 o 
  -5   3   6    19226.73    17059.02    919.08 o 
  -4   3   6    23592.11    22031.52    457.24 o 
  -3   3   6     6957.61     6970.29    148.41 o 
  -2   3   6    28488.63    28536.14    324.22 o 
  -1   3   6    11494.88    11551.56    135.49 o 
   0   3   6     1156.01     1411.11     33.56 o 
   1   3   6       26.20       52.29     14.22 o 
   2   3   6     1950.20     2008.53     76.64 o 
   3   3   6    14818.33    14705.66    372.90 o 
   4   3   6    14335.97    13459.67    321.53 o 
   5   3   6     7026.66     7104.50    179.72 o 
   6   3   6    24471.48    24000.96    844.07 o 
   7   3   6    12510.05    12831.95    456.75 o 
   8   3   6     6389.33     6647.28    333.32 o 
   9   3   6     5689.76     5831.90    223.25 o 
 -10   4   6     4666.89     4838.31    248.69 o 
  -9   4   6     2945.01     3100.42    181.55 o 
  -8   4   6     4685.27     4240.51    167.40 o 
  -7   4   6     4152.16     4318.90    200.09 o 
  -6   4   6      346.66      263.46     58.28 o 
  -5   4   6      765.73      663.33     40.53 o 
  -4   4   6     2386.71     2413.79     54.90 o 
  -3   4   6     5315.17     5207.40    115.19 o 
  -2   4   6    20822.75    20782.09    384.22 o 
  -1   4   6    26314.78    26932.99    753.21 o 
   0   4   6    49733.61    55209.13   1472.12 o 
   1   4   6    91929.61    96936.49   1844.64 o 
   2   4   6    34492.93    35300.86   1112.88 o 
   3   4   6    19850.17    18765.52    648.85 o 
   4   4   6    18656.92    17895.05    473.32 o 
   5   4   6     4015.85     3841.35    127.35 o 
   6   4   6       72.76      200.13     63.26 o 
   7   4   6      605.44      562.66     65.73 o 
   8   4   6      247.44      292.96     71.57 o 
   9   4   6     2495.21     2586.83    144.32 o 
  -9   5   6      989.72      920.79    122.60 o 
  -8   5   6     2972.76     2779.20    150.25 o 
  -7   5   6      908.13      855.72     68.16 o 
  -6   5   6     2358.67     2270.03     88.96 o 
  -5   5   6     2165.53     2084.53    148.95 o 
  -4   5   6     8012.30     7591.86    160.00 o 
  -3   5   6       75.06      114.14     15.13 o 
  -2   5   6     9480.01     9155.40    188.91 o 
  -1   5   6      644.11      657.49     24.21 o 
   0   5   6      667.38      739.53     28.04 o 
   1   5   6     1835.24     1708.33    117.53 o 
   2   5   6      339.43      268.48     24.32 o 
   3   5   6     2587.31     2505.82    127.63 o 
   4   5   6     7363.29     7173.64    383.27 o 
   5   5   6       82.37      126.06     38.93 o 
   6   5   6     3154.32     3390.06    244.15 o 
   7   5   6     2852.01     3013.41    145.71 o 
   8   5   6     1328.25     1284.71    122.76 o 
   9   5   6      763.19      872.72    137.09 o 
  -9   6   6      567.71      542.29    136.71 o 
  -8   6   6      238.30      193.55     78.14 o 
  -7   6   6      157.95      206.44     78.17 o 
  -6   6   6      947.34      952.94     67.70 o 
  -5   6   6      115.13       86.79     33.93 o 
  -4   6   6     1933.82     1861.07     51.28 o 
  -3   6   6     3220.24     3318.95    150.56 o 
  -2   6   6     5234.49     5219.42    197.99 o 
  -1   6   6     4243.01     4220.83     99.58 o 
   0   6   6     6274.81     5851.02    106.69 o 
   1   6   6     2379.38     2536.78     77.86 o 
   2   6   6     8287.69     7759.38    459.45 o 
   3   6   6     1690.05     1635.50     75.42 o 
   4   6   6     3766.22     3582.09    144.54 o 
   5   6   6      157.16      169.52     49.42 o 
   6   6   6      564.81      581.71    126.64 o 
   7   6   6       17.64       77.48     84.25 o 
   8   6   6      367.75      366.95    100.18 o 
   9   6   6       42.81      100.54    107.11 o 
  -9   7   6     1603.66     1635.62    223.08 o 
  -8   7   6     2566.19     2787.38    144.92 o 
  -7   7   6     9107.21     8884.90    259.08 o 
  -6   7   6     8937.94     8874.92    428.18 o 
  -5   7   6    12923.64    12793.42    616.45 o 
  -4   7   6    10475.00    10428.67    366.22 o 
  -3   7   6    16623.19    17036.80    681.87 o 
  -2   7   6    15099.75    15333.27    640.68 o 
  -1   7   6     5451.43     5326.04     92.84 o 
   0   7   6     1418.66     1431.89     46.82 o 
   1   7   6        6.16       39.46     11.90 o 
   2   7   6     1395.72     1348.17     51.02 o 
   3   7   6     7916.15     7622.69    287.97 o 
   4   7   6     7761.23     7736.63    406.29 o 
   5   7   6    13685.08    13877.61    868.08 o 
   6   7   6    10570.43    10965.08    311.69 o 
   7   7   6     8414.72     8855.38    309.16 o 
   8   7   6     6338.87     6584.83    461.75 o 
  -8   8   6     1976.78     2135.64    152.95 o 
  -7   8   6      637.64      740.05    102.05 o 
  -6   8   6      143.94       89.68     45.81 o 
  -5   8   6      390.58      391.98     49.11 o 
  -4   8   6      114.19      112.88     32.72 o 
  -3   8   6     4977.35     5082.84    284.07 o 
  -2   8   6     5854.63     6049.57    351.30 o 
  -1   8   6    13252.32    13303.83    226.56 o 
   0   8   6    23393.66    23309.36    589.33 o 
   1   8   6    24252.55    24904.08    676.51 o 
   2   8   6    21551.77    21335.08   1207.52 o 
   3   8   6    11716.72    11708.32    399.35 o 
   4   8   6     4813.55     4882.73    153.01 o 
   5   8   6      662.57      668.79     68.96 o 
   6   8   6     1194.94     1149.30    105.63 o 
   7   8   6       18.92       17.76     89.75 o 
   8   8   6      274.00      300.19    135.39 o 
  -8   9   6      495.02      372.79    121.89 o 
  -7   9   6      133.11       12.42     84.28 o 
  -6   9   6      664.96      539.95     86.72 o 
  -5   9   6      351.63      340.68     67.85 o 
  -4   9   6       91.75       89.82     32.76 o 
  -3   9   6       70.90      117.83     29.72 o 
  -2   9   6     2741.65     2567.75    214.60 o 
  -1   9   6      514.24      538.13     33.71 o 
   0   9   6      673.57      568.39     34.21 o 
   1   9   6        0.78       12.11     24.25 o 
   2   9   6       40.44       73.46     66.45 o 
   3   9   6      530.05      498.13     50.53 o 
   4   9   6      198.12      279.43     51.19 o 
   5   9   6      294.26      287.59    100.81 o 
   6   9   6      553.39      515.72     80.64 o 
   7   9   6      130.37       98.31     82.16 o 
  -7  10   6      144.94       97.90    123.83 o 
  -6  10   6      358.39      370.19    140.69 o 
  -5  10   6      260.24      385.75    117.35 o 
  -4  10   6     1751.43     1493.03     76.32 o 
  -3  10   6      402.42      383.84     40.76 o 
  -2  10   6     6235.10     6044.60    134.70 o 
  -1  10   6     5684.04     5409.70    165.97 o 
   0  10   6     7981.01     8055.86    215.57 o 
   1  10   6     1245.64     1332.92     79.32 o 
   2  10   6     6524.45     6843.83    354.85 o 
   3  10   6     2986.07     3166.29    167.82 o 
   4  10   6     1874.70     1863.68    109.39 o 
   5  10   6     1374.26     1586.49    113.66 o 
   6  10   6      407.18      302.70     93.49 o 
   7  10   6       52.83       50.66     97.23 o 
  -7  11   6     5092.16     5475.11    341.02 o 
  -6  11   6     5463.12     4849.47    279.43 o 
  -5  11   6     7132.65     7051.83    331.94 o 
  -4  11   6     7967.77     7495.07    569.55 o 
  -3  11   6    13380.31    13453.64    348.44 o 
  -2  11   6     2619.49     2747.21    128.67 o 
  -1  11   6     2778.74     2856.57    188.34 o 
   0  11   6     2532.39     2420.69    207.14 o 
   1  11   6       70.98       45.85     54.18 o 
   2  11   6     1084.59     1151.67    111.95 o 
   3  11   6     3241.16     3455.74    257.68 o 
   4  11   6     3009.09     3126.46    148.00 o 
   5  11   6     8862.17    10418.28    348.64 o 
   6  11   6     6153.36     6479.53    323.42 o 
  -6  12   6      541.41      390.94    178.29 o 
  -5  12   6        1.95       40.20     74.56 o 
  -4  12   6      463.05      472.06    112.48 o 
  -3  12   6      801.55      768.14    211.35 o 
  -2  12   6     2157.78     2301.96    107.57 o 
  -1  12   6     4751.98     4868.27    160.47 o 
   0  12   6     7211.75     7173.69    343.94 o 
   1  12   6     2984.09     3070.71    424.33 o 
   2  12   6     8542.68     9092.52    333.24 o 
   3  12   6     4072.87     4297.46    735.85 o 
   4  12   6     1164.83     1188.08    171.16 o 
   5  12   6      446.36      811.66    151.79 o 
  -5  13   6      113.83      -33.71    149.76 o 
  -4  13   6      309.81      160.14     99.84 o 
  -3  13   6        1.63       79.28     97.53 o 
  -2  13   6        2.21       67.45    128.69 o 
  -1  13   6       55.59       33.51     70.30 o 
   0  13   6      305.03      223.77     89.29 o 
   1  13   6       82.18      -37.47    163.05 o 
   2  13   6       17.91       76.18    119.43 o 
   3  13   6      218.87      200.68    178.61 o 
   4  13   6      180.10      235.70    183.48 o 
  -3  14   6     1352.96     1218.83    126.23 o 
  -2  14   6     4107.51     4318.42    216.87 o 
  -1  14   6     2648.99     2596.58    163.85 o 
   0  14   6     4180.55     4142.80    252.83 o 
   1  14   6     3967.34     4195.49    262.03 o 
   2  14   6     2216.28     2217.15    207.85 o 
 -10   1   7     2407.42     2299.51    261.72 o 
  -9   1   7     3792.59     3680.77    486.89 o 
  -8   1   7     9785.36    10393.71    398.80 o 
  -7   1   7     7519.82     7014.50    285.32 o 
  -6   1   7    10693.68    10425.87    279.75 o 
  -5   1   7     7824.62     7706.29    156.38 o 
  -4   1   7    13027.83    12958.38    230.77 o 
  -3   1   7     8625.36     8624.08    104.39 o 
  -2   1   7     1419.81     1481.83     30.82 o 
  -1   1   7     1342.33     1306.24     24.66 o 
   0   1   7    16855.62    17859.96    256.18 o 
   1   1   7    15134.39    16551.37    362.80 o 
   2   1   7     5939.43     6226.58    137.93 o 
   3   1   7    11979.63    11439.40    208.38 o 
   4   1   7    21493.88    21113.03    459.84 o 
   5   1   7    16330.80    15992.30    434.20 o 
   6   1   7    10154.66     9488.01    405.00 o 
   7   1   7     7802.71     7891.19    384.51 o 
   8   1   7     4230.13     4091.68    255.65 o 
   9   1   7     1681.33     1829.82    130.76 o 
 -10   2   7     1983.22     2214.36    253.17 o 
  -9   2   7      940.45     1018.16    244.42 o 
  -8   2   7      117.69      147.99    112.75 o 
  -7   2   7      565.56      476.86     68.38 o 
  -6   2   7      141.70      253.08     52.05 o 
  -5   2   7    16909.33    15720.96    394.93 o 
  -4   2   7    23850.49    24159.53    354.43 o 
  -3   2   7    32709.12    32987.03    698.46 o 
  -2   2   7    71454.95    74002.92    844.94 o 
  -1   2   7    45153.83    47058.38    828.17 o 
   0   2   7    59870.41    64057.12   1054.78 o 
   1   2   7    24981.76    26493.39    475.66 o 
   2   2   7    33798.61    34046.95    762.75 o 
   3   2   7     1356.80     1406.09     46.88 o 
   4   2   7     6046.11     5463.69    171.53 o 
   5   2   7     1255.70     1282.79    132.41 o 
   6   2   7      403.06      488.32     96.39 o 
   7   2   7     2099.73     2140.41    101.73 o 
   8   2   7     3716.44     3687.22    286.72 o 
   9   2   7     4658.59     4689.52    333.60 o 
 -10   3   7     2658.37     2561.75    265.92 o 
  -9   3   7      916.13      680.72    119.74 o 
  -8   3   7     3868.04     4128.20    183.81 o 
  -7   3   7     6020.55     5673.52    162.74 o 
  -6   3   7     4272.05     3866.01    111.30 o 
  -5   3   7     7402.60     6939.01    137.83 o 
  -4   3   7     4837.50     4682.15    123.26 o 
  -3   3   7     7144.21     7309.68    146.26 o 
  -2   3   7      488.05      460.80     16.87 o 
  -1   3   7     2338.75     2077.06     32.38 o 
   0   3   7     6565.90     6535.02    123.83 o 
   1   3   7     3721.48     3863.86     64.95 o 
   2   3   7     6075.58     6283.11    208.53 o 
   3   3   7     2096.48     1989.11     51.60 o 
   4   3   7    11534.62    11898.13    356.06 o 
   5   3   7    11374.04    11528.34    268.19 o 
   6   3   7     2053.64     1805.46     93.43 o 
   7   3   7    11063.92    11396.85    412.68 o 
   8   3   7     1636.07     1821.29    116.91 o 
   9   3   7      717.25      717.37    102.39 o 
 -10   4   7       11.27      -11.33     99.97 o 
  -9   4   7       44.99      102.18     85.83 o 
  -8   4   7       23.24      192.02     79.93 o 
  -7   4   7        8.27        9.63     38.99 o 
  -6   4   7     1253.36     1204.22     63.54 o 
  -5   4   7       26.44       31.44     26.29 o 
  -4   4   7     5299.44     4850.42    121.71 o 
  -3   4   7     3287.25     3215.14     73.62 o 
  -2   4   7      258.78      264.10     13.35 o 
  -1   4   7      321.22      320.19     14.57 o 
   0   4   7    16920.76    18239.89    550.45 o 
   1   4   7     2860.70     2797.54    112.01 o 
   2   4   7      789.25      742.90     30.14 o 
   3   4   7     4411.99     3989.32    138.35 o 
   4   4   7      952.01     1055.68     59.57 o 
   5   4   7     1282.43     1246.08     62.04 o 
   6   4   7       45.83      -24.30     58.49 o 
   7   4   7       27.69        9.98     58.98 o 
   8   4   7      461.43      396.31     91.61 o 
   9   4   7      412.50      659.14     96.29 o 
  -9   5   7     5957.01     6361.87    278.06 o 
  -8   5   7     6142.31     6255.85    239.68 o 
  -7   5   7     8470.03     8160.54    389.69 o 
  -6   5   7    18670.02    18406.02    520.15 o 
  -5   5   7    12315.51    11830.90    231.20 o 
  -4   5   7     7355.93     7362.98    219.30 o 
  -3   5   7     6239.15     6193.87    114.75 o 
  -2   5   7    12033.72    12351.36    156.87 o 
  -1   5   7     5369.30     5258.91     99.94 o 
   0   5   7     4238.49     4863.66    161.80 o 
   1   5   7      357.31      330.60     36.66 o 
   2   5   7    27401.61    29041.64   1124.67 o 
   3   5   7    26719.02    25755.29   1078.23 o 
   4   5   7    12093.53    12106.32    430.32 o 
   5   5   7    11880.70    12081.12    364.61 o 
   6   5   7    26666.55    27983.52    877.52 o 
   7   5   7     5654.35     5659.54    220.28 o 
   8   5   7     3789.47     4056.24    192.25 o 
   9   5   7     2989.43     2966.08    204.20 o 
  -9   6   7      817.44     1017.88    147.61 o 
  -8   6   7      982.29     1115.76    137.83 o 
  -7   6   7      938.44      805.29     65.72 o 
  -6   6   7     1874.37     1785.35     76.81 o 
  -5   6   7      501.00      524.64     43.09 o 
  -4   6   7    10532.39    10761.23    300.96 o 
  -3   6   7    31886.09    32991.88    731.95 o 
  -2   6   7    25207.02    26178.17    554.54 o 
  -1   6   7    27913.60    26974.17    713.34 o 
   0   6   7    45904.67    45909.48   1054.25 o 
   1   6   7    14102.13    13934.13    442.92 o 
   2   6   7     7631.40     7226.29    425.87 o 
   3   6   7    11967.60    11751.06    729.79 o 
   4   6   7     6436.55     6425.78    265.69 o 
   5   6   7     1770.11     1695.97     99.49 o 
   6   6   7       56.22       28.92     67.00 o 
   7   6   7      432.78      407.14     82.70 o 
   8   6   7     4077.40     4176.37    198.72 o 
  -9   7   7      647.18      414.79    169.45 o 
  -8   7   7      531.56      516.46     82.24 o 
  -7   7   7      154.12      145.13     50.62 o 
  -6   7   7     3078.65     2889.18    195.50 o 
  -5   7   7     1524.83     1568.30    149.60 o 
  -4   7   7      118.18      141.24     40.06 o 
  -3   7   7     5002.69     5183.64    159.47 o 
  -2   7   7       84.11      126.20     15.33 o 
  -1   7   7       82.07       72.85     13.31 o 
   0   7   7      437.62      437.99     31.41 o 
   1   7   7      202.62      206.14     14.90 o 
   2   7   7     5620.13     5503.76    301.75 o 
   3   7   7     2590.05     2515.47     99.93 o 
   4   7   7       96.51      138.06    118.64 o 
   5   7   7     2425.49     2574.83    113.92 o 
   6   7   7     3097.15     3005.29    141.18 o 
   7   7   7      630.64      686.02     94.83 o 
   8   7   7       86.08      -71.87     99.29 o 
  -8   8   7       13.53       18.85     84.79 o 
  -7   8   7      182.40      156.34     74.08 o 
  -6   8   7     1130.87     1038.58     85.36 o 
  -5   8   7     1445.04     1341.31     62.36 o 
  -4   8   7     4727.12     4754.48    257.56 o 
  -3   8   7      664.75      731.43     50.30 o 
  -2   8   7    15913.31    15288.12    409.74 o 
  -1   8   7     4468.00     4255.15     88.03 o 
   0   8   7     1321.42     1397.24     54.58 o 
   1   8   7    12988.74    12919.15    924.84 o 
   2   8   7     4008.26     3758.28    132.20 o 
   3   8   7     1118.04     1075.60     67.86 o 
   4   8   7      408.38      464.42     87.61 o 
   5   8   7     2437.09     2281.98    178.00 o 
   6   8   7      746.80      682.44     92.38 o 
   7   8   7      309.38      323.76     96.52 o 
   8   8   7      261.13       70.27    106.64 o 
  -8   9   7     4745.94     4288.67    282.67 o 
  -7   9   7    10016.81     9761.83    436.32 o 
  -6   9   7     9011.19     7847.75    487.22 o 
  -5   9   7     8120.16     7881.96    275.86 o 
  -4   9   7    14137.21    13614.10    282.22 o 
  -3   9   7       69.40       89.14     27.82 o 
  -2   9   7     1772.51     1772.57     98.22 o 
  -1   9   7      283.07      336.88     27.10 o 
   0   9   7      889.77      842.13     42.74 o 
   1   9   7    11434.41    11647.58    374.29 o 
   2   9   7     4023.03     4109.33    189.43 o 
   3   9   7     8029.79     8071.24    266.25 o 
   4   9   7    19904.83    20953.07    601.04 o 
   5   9   7     7375.02     7612.12    325.76 o 
   6   9   7     9841.97    10728.91    333.59 o 
   7   9   7     6856.52     7051.44    282.19 o 
  -7  10   7      141.63       22.69    156.25 o 
  -6  10   7      898.00      540.05    129.67 o 
  -5  10   7     2235.53     2010.46    160.78 o 
  -4  10   7     2563.94     2348.18     88.15 o 
  -3  10   7     4255.53     4206.67    122.15 o 
  -2  10   7    21879.23    21844.94    877.51 o 
  -1  10   7     7252.33     6919.92    220.11 o 
   0  10   7     1981.55     1953.56    183.15 o 
   1  10   7     7079.34     7481.13    345.48 o 
   2  10   7     7158.06     7330.55    228.16 o 
   3  10   7     1458.12     1421.21     96.09 o 
   4  10   7       16.73       88.68     79.89 o 
   5  10   7     1295.05     1639.15    119.00 o 
   6  10   7      335.03      376.93     90.62 o 
   7  10   7      835.49     1058.86    244.23 o 
  -6  11   7       35.93        0.00    150.41 o 
  -5  11   7      139.55       73.26     97.25 o 
  -4  11   7      219.20      306.64     61.76 o 
  -3  11   7     1102.17     1015.84     76.08 o 
  -2  11   7       46.62      109.75     62.33 o 
  -1  11   7      433.74      488.09    104.50 o 
   0  11   7       80.51      139.59     69.44 o 
   1  11   7      913.01      906.96     71.36 o 
   2  11   7      190.21      170.33     52.79 o 
   3  11   7     1032.19     1147.47    116.76 o 
   4  11   7      187.53      240.78     82.00 o 
   5  11   7       73.76      108.47     78.83 o 
   6  11   7        0.45      -32.62    121.96 o 
  -6  12   7      416.94      242.47    120.59 o 
  -5  12   7      879.76      930.35    118.00 o 
  -4  12   7     2681.67     2975.16    166.62 o 
  -3  12   7     3180.61     3230.97    131.31 o 
  -2  12   7     2481.20     2627.93    188.66 o 
  -1  12   7     6180.90     6196.70    261.60 o 
   0  12   7     7228.85     7485.53    249.11 o 
   1  12   7     3397.96     3831.35    305.36 o 
   2  12   7     1732.03     1791.43    121.24 o 
   3  12   7     2129.02     2239.15    163.85 o 
   4  12   7      288.48      254.21    163.61 o 
   5  12   7        7.04      -98.37    146.56 o 
  -4  13   7     2497.16     2372.87    204.87 o 
  -3  13   7     2220.68     2253.56    162.81 o 
  -2  13   7      524.82      471.37    137.77 o 
  -1  13   7      450.52      472.89     96.99 o 
   0  13   7      118.55       -3.08     89.56 o 
   1  13   7     1867.95     1879.20    157.15 o 
   2  13   7     4179.49     3845.55    286.24 o 
   3  13   7     5378.25     5346.00    433.73 o 
   4  13   7     4739.93     5040.70    297.97 o 
  -3  14   7     1380.40     1170.78    278.46 o 
  -2  14   7      589.18      616.24    193.53 o 
  -1  14   7     2575.70     2384.60    267.76 o 
   0  14   7     2450.08     2526.03    258.68 o 
   1  14   7     1598.55     1372.98    155.27 o 
   2  14   7      307.83      183.26    131.88 o 
 -10   0   8       25.56      -68.07    256.74 o 
  -9   0   8     1027.88      971.19    202.93 o 
  -8   0   8       31.25      -17.50    176.99 o 
  -7   0   8     2897.04     2492.81    223.67 o 
  -6   0   8    23606.29    22292.02    834.39 o 
  -5   0   8    14752.30    14251.51    594.51 o 
  -4   0   8    11707.78    11687.62    346.07 o 
  -3   0   8    39821.82    39954.13    831.48 o 
  -2   0   8    92408.00    95496.72   1606.61 o 
  -1   0   8    23459.04    25119.45    690.14 o 
   0   0   8    97891.43   102462.27   5592.77 o 
   1   0   8    27103.63    27412.09   1095.67 o 
   2   0   8     3740.35     4340.92    257.39 o 
   3   0   8      380.34      292.56     45.12 o 
   4   0   8      827.13      909.25     65.34 o 
   5   0   8     2926.20     3066.10    201.30 o 
   6   0   8    14242.02    14685.14   1315.45 o 
   7   0   8     3342.18     3301.10    331.29 o 
   8   0   8    10280.18    11270.32   1051.91 o 
   9   0   8    11670.01    13477.04   1509.95 o 
 -10   1   8     1635.81     1932.16    251.50 o 
  -9   1   8     7577.03     7983.05    354.65 o 
  -8   1   8     4935.36     4539.80    264.99 o 
  -7   1   8     1146.68     1129.20    106.39 o 
  -6   1   8     1033.60      985.53     72.15 o 
  -5   1   8    15943.14    15660.58    418.39 o 
  -4   1   8      115.07      107.26     28.20 o 
  -3   1   8        0.71       32.84     12.35 o 
  -2   1   8     1804.76     1878.20     40.15 o 
  -1   1   8     2005.47     1945.06     52.87 o 
   0   1   8     9898.99    10438.83    237.55 o 
   1   1   8    21740.37    22789.77    302.45 o 
   2   1   8     4568.35     4829.06    121.84 o 
   3   1   8    48093.30    47268.14    829.71 o 
   4   1   8     7482.64     7633.72    272.87 o 
   5   1   8     8146.40     7968.71    187.09 o 
   6   1   8     8741.51     8745.21    434.48 o 
   7   1   8     2088.27     1913.21    126.70 o 
   8   1   8      213.16      173.24     64.20 o 
   9   1   8       10.71       90.10    115.67 o 
 -10   2   8       74.20      310.80    212.78 o 
  -9   2   8      736.54      541.84    187.48 o 
  -8   2   8     1050.40     1105.55    159.75 o 
  -7   2   8        7.99      142.27    101.26 o 
  -6   2   8       76.28      145.63     47.28 o 
  -5   2   8     1562.97     1539.93     62.98 o 
  -4   2   8     2886.58     2896.09     66.36 o 
  -3   2   8      226.66      266.98     20.68 o 
  -2   2   8       49.14       84.14     13.70 o 
  -1   2   8     4347.67     4058.57     59.18 o 
   0   2   8      198.13      249.86     19.10 o 
   1   2   8      259.98      257.13     16.57 o 
   2   2   8     1006.30      876.39     28.64 o 
   3   2   8      461.51      508.74     33.89 o 
   4   2   8        7.03        9.31     30.16 o 
   5   2   8      676.99      639.88     52.41 o 
   6   2   8      115.26      112.20     49.18 o 
   7   2   8     1115.76     1177.05     81.61 o 
   8   2   8        4.76        5.23     64.01 o 
   9   2   8        2.13       32.98     88.17 o 
 -10   3   8     5847.38     6526.16    355.51 o 
  -9   3   8     5213.12     5420.34    329.21 o 
  -8   3   8     5089.10     5712.67    276.73 o 
  -7   3   8     9393.19     9189.39    264.85 o 
  -6   3   8     7084.43     7194.34    150.60 o 
  -5   3   8      767.69      747.53     53.75 o 
  -4   3   8     7289.26     7550.89    122.07 o 
  -3   3   8        6.05       25.54     12.73 o 
  -2   3   8     6947.70     7096.04     98.42 o 
  -1   3   8     1731.81     1800.84     36.50 o 
   0   3   8     6008.52     6447.76    118.42 o 
   1   3   8    19433.35    19296.34    390.03 o 
   2   3   8    23626.49    23499.29    628.49 o 
   3   3   8    19831.61    18906.26    361.38 o 
   4   3   8    26707.39    26009.34    662.30 o 
   5   3   8    15361.85    15208.08    374.69 o 
   6   3   8     5792.20     5452.96    325.00 o 
   7   3   8     4313.53     4156.37    296.45 o 
   8   3   8     3354.67     3561.22    234.41 o 
   9   3   8        3.28       31.97     93.54 o 
  -9   4   8        7.77     -152.77    152.77 o 
  -8   4   8     1763.67     1647.06    182.99 o 
  -7   4   8     5036.35     4934.72    183.76 o 
  -6   4   8     5438.84     5130.45    159.78 o 
  -5   4   8    13881.29    13273.80    382.33 o 
  -4   4   8    51686.11    50835.90    957.30 o 
  -3   4   8     8399.63     8609.26    119.41 o 
  -2   4   8    50330.80    52312.09    638.63 o 
  -1   4   8    41822.85    41630.86    597.87 o 
   0   4   8    28340.76    30131.36    979.76 o 
   1   4   8     9325.14     9172.76    179.59 o 
   2   4   8     5925.74     5814.89    161.08 o 
   3   4   8     1787.97     1726.81     84.58 o 
   4   4   8     1976.31     1906.08     82.36 o 
   5   4   8      488.49      553.65     53.42 o 
   6   4   8     6978.40     7177.82    201.35 o 
   7   4   8     8764.91     9042.23    488.19 o 
   8   4   8    10352.81    10988.11    457.50 o 
   9   4   8     4273.19     4194.04    194.40 o 
  -9   5   8     1275.53     1071.38    131.96 o 
  -8   5   8      401.05      394.31     91.34 o 
  -7   5   8     6928.54     6689.94    425.40 o 
  -6   5   8      229.87      211.82     43.79 o 
  -5   5   8       20.99       -6.26     28.63 o 
  -4   5   8      186.15      212.23     20.67 o 
  -3   5   8     2560.24     2520.50     43.56 o 
  -2   5   8      759.35      736.42     20.97 o 
  -1   5   8     6597.03     6838.29    239.56 o 
   0   5   8      156.84      173.54     26.23 o 
   1   5   8    11451.02    11252.83    490.10 o 
   2   5   8     5236.45     5393.35    316.03 o 
   3   5   8     5476.77     5412.51    212.95 o 
   4   5   8     2896.72     2866.63     88.42 o 
   5   5   8     7335.82     7630.71    209.73 o 
   6   5   8     1127.90     1182.96     77.69 o 
   7   5   8      808.13      820.66     92.75 o 
   8   5   8      728.71      920.82     94.37 o 
   9   5   8      176.85      226.70    111.75 o 
  -9   6   8        6.35      -40.56    120.50 o 
  -8   6   8      207.60      436.19    103.20 o 
  -7   6   8      312.08      207.65     59.86 o 
  -6   6   8     2526.43     2435.07    114.01 o 
  -5   6   8     3449.51     3286.25     89.12 o 
  -4   6   8      467.24      470.48     26.16 o 
  -3   6   8     6870.41     6702.78    243.58 o 
  -2   6   8     5654.05     5993.86    139.34 o 
  -1   6   8     5822.40     5927.87    176.86 o 
   0   6   8      544.59      525.82     26.59 o 
   1   6   8     5293.50     5110.28    253.93 o 
   2   6   8      280.81      216.22     40.42 o 
   3   6   8       27.62       -3.34     31.09 o 
   4   6   8     1505.61     1424.71     69.73 o 
   5   6   8     5057.21     4895.26    275.42 o 
   6   6   8      267.73      248.58     79.60 o 
   7   6   8     1191.28     1214.97    124.09 o 
   8   6   8      561.59      419.77     98.21 o 
  -9   7   8     3433.22     3676.96    474.57 o 
  -8   7   8     7764.12     7740.78    405.92 o 
  -7   7   8     4636.33     4295.34    335.92 o 
  -6   7   8     5959.84     5808.61    167.69 o 
  -5   7   8     2552.08     2356.77     96.55 o 
  -4   7   8     1239.03     1298.15     91.03 o 
  -3   7   8      565.18      542.76     24.00 o 
  -2   7   8     1375.60     1434.77     52.77 o 
  -1   7   8     1115.58     1080.62     56.36 o 
   0   7   8    19866.94    20143.27    601.67 o 
   1   7   8    12173.00    12770.72    270.48 o 
   2   7   8    32142.48    32482.48   2002.58 o 
   3   7   8    17588.58    18726.48    478.09 o 
   4   7   8    18736.54    18962.96    540.70 o 
   5   7   8     8590.72     8219.31    549.78 o 
   6   7   8     8823.84     8711.74    302.37 o 
   7   7   8     3434.20     3433.89    165.96 o 
   8   7   8      101.10      -95.22     95.22 o 
  -8   8   8     1046.11     1055.47    270.35 o 
  -7   8   8     1048.61      890.15    101.46 o 
  -6   8   8     5411.13     4962.05    312.82 o 
  -5   8   8     5211.32     4880.55    234.69 o 
  -4   8   8     6414.17     6066.20    250.58 o 
  -3   8   8    16795.38    15806.99    314.11 o 
  -2   8   8    18242.66    17581.35    706.68 o 
  -1   8   8    15650.26    16204.93    416.40 o 
   0   8   8     6562.29     6147.31    544.59 o 
   1   8   8     8466.99     8419.78    333.89 o 
   2   8   8     3245.69     3016.98    328.38 o 
   3   8   8      156.77      141.95     43.11 o 
   4   8   8      330.52      318.85     65.83 o 
   5   8   8     2011.79     2133.72    110.39 o 
   6   8   8     2734.83     2924.43    163.16 o 
   7   8   8     4384.87     4432.25    202.59 o 
  -8   9   8       11.22       -0.65    202.93 o 
  -7   9   8      122.74       74.56    143.93 o 
  -6   9   8       25.56      115.40    101.14 o 
  -5   9   8      252.14      206.94     60.73 o 
  -4   9   8       36.39      -14.10     40.06 o 
  -3   9   8      218.82      196.71     31.65 o 
  -2   9   8        0.87       19.28     34.59 o 
  -1   9   8      463.23      346.49     49.87 o 
   0   9   8        4.57      -23.68     34.69 o 
   1   9   8      822.76      856.59     72.55 o 
   2   9   8      681.06      579.63     56.69 o 
   3   9   8      560.50      543.32     62.54 o 
   4   9   8      359.10      433.75     68.38 o 
   5   9   8      740.81      667.78     86.04 o 
   6   9   8       60.44       10.42     75.93 o 
   7   9   8      287.35      285.55     98.10 o 
  -7  10   8      677.55      578.95    164.67 o 
  -6  10   8     2088.38     2051.30    170.51 o 
  -5  10   8     3174.71     2879.86    189.96 o 
  -4  10   8     3407.43     3349.05    116.89 o 
  -3  10   8     9909.12    10176.50    220.26 o 
  -2  10   8     5028.01     5017.02    221.08 o 
  -1  10   8     1808.17     1928.64     86.89 o 
   0  10   8     2734.59     2809.20    107.77 o 
   1  10   8     4139.19     4208.53    334.29 o 
   2  10   8      515.75      614.10    134.96 o 
   3  10   8        3.27       37.01     71.50 o 
   4  10   8        1.42      -19.74     69.11 o 
   5  10   8     1405.18     1688.82    127.94 o 
   6  10   8      942.39      831.81    178.49 o 
  -6  11   8     4358.15     4504.56    291.75 o 
  -5  11   8     1550.02     1363.43    128.37 o 
  -4  11   8      178.05      349.32     78.88 o 
  -3  11   8       48.93        5.46     63.30 o 
  -2  11   8       58.20        1.61     74.28 o 
  -1  11   8     1568.98     1278.52     99.19 o 
   0  11   8    11415.27    12683.24   1466.84 o 
   1  11   8     4002.60     3704.14    520.93 o 
   2  11   8    10439.70    10769.88    425.15 o 
   3  11   8    11216.15    11941.61    384.42 o 
   4  11   8     9419.52    10236.65    322.08 o 
   5  11   8     4620.91     4806.02    219.66 o 
   6  11   8     4858.12     5092.37    247.83 o 
  -5  12   8     1238.78     1190.33    121.24 o 
  -4  12   8      988.95      972.49    126.42 o 
  -3  12   8     6384.48     6601.09    203.64 o 
  -2  12   8     2780.98     2572.62    118.87 o 
  -1  12   8     3747.89     3961.56    357.23 o 
   0  12   8     3316.79     3611.60    211.68 o 
   1  12   8     3252.06     3462.59    229.51 o 
   2  12   8       53.97       65.51     66.19 o 
   3  12   8      311.54      245.93    127.45 o 
   4  12   8      109.92      180.73    121.22 o 
   5  12   8     1007.61     1147.96    154.22 o 
  -4  13   8       32.14       77.80     96.60 o 
  -3  13   8       24.24       -8.76     98.22 o 
  -2  13   8      488.88      603.06    116.05 o 
  -1  13   8      201.29      374.90    130.16 o 
   0  13   8        2.00      115.47    147.85 o 
   1  13   8      820.21      874.90    157.79 o 
   2  13   8      102.66       61.82    124.48 o 
   3  13   8       20.10     -101.28    117.85 o 
  -2  14   8     2344.65     2241.46    438.92 o 
  -1  14   8     3658.07     3495.78    234.39 o 
   0  14   8     1485.59     1703.05    200.98 o 
   1  14   8      943.56      698.32    159.60 o 
 -10   1   9     3041.49     3201.68    337.45 o 
  -9   1   9     3750.23     3963.82    527.09 o 
  -8   1   9     1800.97     1813.15    178.40 o 
  -7   1   9     1961.12     1916.20    154.92 o 
  -6   1   9     4860.73     4901.81    142.12 o 
  -5   1   9       36.28        2.38     28.90 o 
  -4   1   9       31.88       83.40     24.61 o 
  -3   1   9     8218.40     8340.25    126.99 o 
  -2   1   9     8608.45     8748.20    114.78 o 
  -1   1   9    19781.38    20363.34    273.20 o 
   0   1   9    29514.52    31010.63    624.26 o 
   1   1   9    31158.21    33693.81    723.07 o 
   2   1   9    23773.18    23518.57    336.81 o 
   3   1   9    19087.94    20084.76    369.00 o 
   4   1   9    11822.77    11489.74    369.54 o 
   5   1   9     5909.69     5784.74    185.28 o 
   6   1   9     3503.52     3404.52    147.29 o 
   7   1   9      138.54       61.12     66.72 o 
   8   1   9       22.81      -24.00    101.81 o 
   9   1   9      828.79      756.58    105.99 o 
 -10   2   9      940.19      998.94    196.80 o 
  -9   2   9      977.14     1167.35    230.16 o 
  -8   2   9     5839.90     5751.49    452.85 o 
  -7   2   9     8620.62     8534.50    304.25 o 
  -6   2   9    17973.76    18040.66    434.39 o 
  -5   2   9    26278.73    25803.11    468.70 o 
  -4   2   9    55490.65    56203.91    841.92 o 
  -3   2   9    39660.48    38621.46    619.67 o 
  -2   2   9    26927.55    27823.96    344.22 o 
  -1   2   9    23761.64    23306.64    405.26 o 
   0   2   9     1360.40     1449.34     53.53 o 
   1   2   9      597.74      557.67     29.62 o 
   2   2   9     1679.99     1580.21     44.20 o 
   3   2   9     1097.24     1190.27     49.34 o 
   4   2   9    14177.89    14011.85    503.45 o 
   5   2   9    20589.09    20422.33    560.13 o 
   6   2   9    14000.97    13634.05    500.64 o 
   7   2   9    16327.52    17007.69    393.51 o 
   8   2   9    10511.25    10609.94    338.63 o 
   9   2   9     7961.75     8552.71    686.58 o 
  -9   3   9     1634.85     1606.33    211.19 o 
  -8   3   9     1464.45     1596.18    167.04 o 
  -7   3   9      785.23      931.75    337.78 o 
  -6   3   9     1807.72     2067.79     94.37 o 
  -5   3   9       99.79      138.08     30.88 o 
  -4   3   9      510.77      542.76     34.39 o 
  -3   3   9      997.83      932.09     41.08 o 
  -2   3   9     3744.47     3938.01     66.83 o 
  -1   3   9    30439.37    31332.52    411.84 o 
   0   3   9     2871.82     2894.83     63.78 o 
   1   3   9     7677.27     8397.43    147.13 o 
   2   3   9    14150.40    13824.76    310.85 o 
   3   3   9     2608.65     2782.85    133.65 o 
   4   3   9    10124.83     9632.44    300.20 o 
   5   3   9     2939.20     2972.84     97.79 o 
   6   3   9     2450.59     2493.73    100.99 o 
   7   3   9      699.83      819.92    120.34 o 
   8   3   9       14.40      -55.14     68.05 o 
   9   3   9      216.06       65.39     86.86 o 
  -9   4   9      272.32      165.08    208.76 o 
  -8   4   9     1097.49     1095.94    272.30 o 
  -7   4   9      826.26      692.72    145.22 o 
  -6   4   9     1028.98     1012.29     62.93 o 
  -5   4   9     4495.06     4472.53    117.09 o 
  -4   4   9       83.33       82.87     16.20 o 
  -3   4   9     2548.58     2630.42    104.15 o 
  -2   4   9     9392.27     9679.56    135.97 o 
  -1   4   9     1451.70     1555.95     41.35 o 
   0   4   9      141.05       86.57     22.24 o 
   1   4   9        1.37       15.72     13.07 o 
   2   4   9      370.92      361.76     24.51 o 
   3   4   9     4482.72     4036.08    115.77 o 
   4   4   9       37.62      145.69     42.08 o 
   5   4   9     2110.22     2082.46    105.85 o 
   6   4   9     2701.32     2703.30    105.46 o 
   7   4   9      400.11      289.60     73.18 o 
   8   4   9      253.86      227.48     86.11 o 
   9   4   9      410.56      311.45     93.66 o 
  -9   5   9     1361.79     1509.76    310.55 o 
  -8   5   9     4501.86     4413.80    200.95 o 
  -7   5   9     2636.66     2685.21    120.07 o 
  -6   5   9       15.26       41.98     37.92 o 
  -5   5   9     2001.77     1840.94    127.36 o 
  -4   5   9       80.75      147.99     22.13 o 
  -3   5   9     8105.90     8365.98    141.40 o 
  -2   5   9    12689.32    12777.89    179.11 o 
  -1   5   9     5790.70     5715.55    100.90 o 
   0   5   9    33053.66    35019.91   1584.65 o 
   1   5   9    40726.21    42198.59   1914.67 o 
   2   5   9    13414.46    13443.94    438.35 o 
   3   5   9    23541.36    23142.65   1061.73 o 
   4   5   9    16256.13    16625.45    380.55 o 
   5   5   9     3423.57     3470.41    110.46 o 
   6   5   9      381.34      512.64     61.56 o 
   7   5   9     1323.32     1450.16    140.55 o 
   8   5   9      141.81      231.63     96.76 o 
  -9   6   9     1510.96     1390.19    147.85 o 
  -8   6   9     3597.52     3812.64    359.53 o 
  -7   6   9     2215.23     2105.15    102.06 o 
  -6   6   9    10281.35     9966.95    316.53 o 
  -5   6   9    24468.58    23441.46    837.11 o 
  -4   6   9    12858.04    12876.24    424.39 o 
  -3   6   9    21142.85    21502.39    382.27 o 
  -2   6   9    21372.84    21972.36    373.28 o 
  -1   6   9     9680.63     9880.25    160.49 o 
   0   6   9      186.35      246.16     44.57 o 
   1   6   9     6017.01     5968.85    226.59 o 
   2   6   9      885.28      807.50     73.27 o 
   3   6   9    10177.72     9346.77    611.37 o 
   4   6   9     3501.96     3579.77    207.28 o 
   5   6   9     5503.48     5782.87    266.24 o 
   6   6   9    11684.73    11656.08    949.80 o 
   7   6   9    12828.08    13423.31    398.97 o 
   8   6   9     3312.18     3177.81    330.16 o 
  -8   7   9      710.91      471.58    137.44 o 
  -7   7   9      394.35      278.17     64.13 o 
  -6   7   9        5.12        2.95     44.06 o 
  -5   7   9      300.03      335.00     44.73 o 
  -4   7   9     1002.59      972.09     46.67 o 
  -3   7   9      502.95      486.40     47.54 o 
  -2   7   9      875.68      939.62     41.23 o 
  -1   7   9     2505.99     2414.70    192.62 o 
   0   7   9     6459.86     6485.22    146.17 o 
   1   7   9     1786.78     1804.33     57.75 o 
   2   7   9      145.12      133.62     26.46 o 
   3   7   9     3272.73     3299.07    140.51 o 
   4   7   9     6057.90     6071.61    188.27 o 
   5   7   9       10.84      112.69     79.42 o 
   6   7   9       11.26       49.58     56.70 o 
   7   7   9       59.70      180.54    106.40 o 
   8   7   9       76.72      -26.03     92.86 o 
  -8   8   9      226.48       18.80    272.94 o 
  -7   8   9     4501.79     4729.53    261.28 o 
  -6   8   9     2265.28     2355.55    123.06 o 
  -5   8   9     2656.14     2425.83    121.89 o 
  -4   8   9     4740.82     4626.04    124.15 o 
  -3   8   9     1109.30     1054.08     94.66 o 
  -2   8   9     4124.76     4023.96    111.17 o 
  -1   8   9     1629.93     1724.95     74.32 o 
   0   8   9     3312.22     3298.75    143.47 o 
   1   8   9     1381.74     1379.45    160.46 o 
   2   8   9        6.86       16.64     34.79 o 
   3   8   9       30.85       70.93     44.26 o 
   4   8   9     1789.96     1889.46    177.82 o 
   5   8   9     4087.98     4264.87    394.82 o 
   6   8   9      508.21      716.03     92.84 o 
   7   8   9      871.74      663.53    101.42 o 
  -7   9   9     1585.18     1440.58    182.18 o 
  -6   9   9      784.39      807.81    129.02 o 
  -5   9   9        0.59      -63.38     70.14 o 
  -4   9   9     1072.79     1054.92     62.88 o 
  -3   9   9      428.66      474.56     53.81 o 
  -2   9   9    11660.02    11512.63    240.87 o 
  -1   9   9    14021.84    14430.91    322.36 o 
   0   9   9     9901.56     9925.30    751.73 o 
   1   9   9    11260.38    11466.16    437.38 o 
   2   9   9    21798.60    22425.13    635.73 o 
   3   9   9    16529.04    17397.16    509.48 o 
   4   9   9     1589.16     1555.24    197.09 o 
   5   9   9     7139.74     7439.29    459.71 o 
   6   9   9     1736.94     1765.76    404.23 o 
   7   9   9       18.80      143.06    134.67 o 
  -7  10   9     3843.95     3876.98    300.17 o 
  -6  10   9     4600.49     4391.75    269.05 o 
  -5  10   9     5133.75     5054.04    225.62 o 
  -4  10   9     9510.69     9709.63    274.15 o 
  -3  10   9    10180.07    10044.13    223.02 o 
  -2  10   9     2206.57     2064.65     86.21 o 
  -1  10   9     4677.98     4561.13    302.44 o 
   0  10   9     4197.17     4007.89    136.68 o 
   1  10   9      486.43      414.82     45.72 o 
   2  10   9      797.77      715.43     58.18 o 
   3  10   9       21.59       -3.13     58.24 o 
   4  10   9     2793.99     2605.54    146.00 o 
   5  10   9     5417.47     6013.58    297.58 o 
   6  10   9     3778.47     4174.36    241.49 o 
  -6  11   9      708.96      670.37    158.19 o 
  -5  11   9      253.91      209.41     82.34 o 
  -4  11   9       91.31       99.84    123.18 o 
  -3  11   9       92.02      107.30     58.54 o 
  -2  11   9       89.35      130.59     53.79 o 
  -1  11   9      701.90      585.73     70.99 o 
   0  11   9       33.06      -12.05     45.23 o 
   1  11   9      153.80      117.43     70.34 o 
   2  11   9     1227.66     1124.71    163.63 o 
   3  11   9      123.98       68.77     80.70 o 
   4  11   9      127.42       33.43    100.32 o 
   5  11   9      286.41       50.01     99.05 o 
  -5  12   9     3647.09     3794.65    198.39 o 
  -4  12   9     2927.28     2756.03    168.56 o 
  -3  12   9     2724.38     2773.16    249.61 o 
  -2  12   9     3887.71     4035.76    172.35 o 
  -1  12   9      930.12      978.34    113.39 o 
   0  12   9      974.13      988.77    158.52 o 
   1  12   9      518.09      622.19    129.99 o 
   2  12   9        9.35      108.54     66.35 o 
   3  12   9     4112.70     4165.47    255.19 o 
   4  12   9     1025.00     1135.77    162.71 o 
  -4  13   9      744.37      561.45    111.51 o 
  -3  13   9      483.71      297.85    176.67 o 
  -2  13   9     2762.10     2724.15    161.19 o 
  -1  13   9     3512.58     3035.86    359.82 o 
   0  13   9     8952.47     9285.09    456.75 o 
   1  13   9     9493.04     9979.41    425.08 o 
   2  13   9     4678.53     4597.69    363.71 o 
   3  13   9     7127.14     7412.19    356.88 o 
  -1  14   9      693.64      889.26    166.06 o 
   0  14   9      459.12      703.95    270.03 o 
   1  14   9       32.81      164.84    132.86 o 
 -10   0  10     1519.48     1745.94    308.60 o 
  -9   0  10     5926.11     6752.31    454.48 o 
  -8   0  10    18643.78    17627.96    851.90 o 
  -7   0  10    17030.20    17530.71    825.97 o 
  -6   0  10     4161.34     4051.50    163.54 o 
  -5   0  10    43422.75    43873.48   1100.47 o 
  -4   0  10    25010.79    26656.54    565.10 o 
  -3   0  10     3429.12     3254.25    109.57 o 
  -2   0  10      112.12      165.04     37.65 o 
  -1   0  10     9146.71     9242.03    184.33 o 
   0   0  10     8239.35     8643.01    186.72 o 
   1   0  10    26231.54    27415.62    767.82 o 
   2   0  10      246.35      267.50     42.47 o 
   3   0  10    43829.14    44071.61   1567.33 o 
   4   0  10    34987.71    35999.62   1559.55 o 
   5   0  10    25299.99    24913.93   1037.64 o 
   6   0  10     7449.99     8778.97    404.55 o 
   7   0  10    13703.79    13291.82   1245.76 o 
   8   0  10     4577.15     4540.84    451.56 o 
   9   0  10     2257.17     1941.40    271.97 o 
 -10   1  10     2435.31     2179.54    301.80 o 
  -9   1  10       26.57     -123.63    162.70 o 
  -8   1  10      470.42      497.51    147.14 o 
  -7   1  10     2528.47     2643.80    155.32 o 
  -6   1  10     1051.24     1061.91     68.12 o 
  -5   1  10     6018.79     6184.66    173.48 o 
  -4   1  10     1959.80     2141.40     48.74 o 
  -3   1  10     1479.13     1324.75     51.81 o 
  -2   1  10    42486.43    42651.43    693.60 o 
  -1   1  10     7051.84     7709.43    146.29 o 
   0   1  10    15544.05    16100.12    261.42 o 
   1   1  10    40262.22    42058.24    957.08 o 
   2   1  10    15564.93    15904.61    273.32 o 
   3   1  10      344.88      315.58     41.08 o 
   4   1  10     2448.77     2577.38    124.36 o 
   5   1  10     1689.51     1599.90     75.61 o 
   6   1  10     2191.90     2209.19     97.44 o 
   7   1  10      458.32      443.97     65.21 o 
   8   1  10      674.02      750.59    109.30 o 
   9   1  10     2012.07     2008.70    243.11 o 
  -9   2  10      395.64      605.77    145.08 o 
  -8   2  10        9.56      158.68    110.54 o 
  -7   2  10       99.96      -30.40     73.11 o 
  -6   2  10     3041.39     3079.11    159.55 o 
  -5   2  10      209.91      215.77     41.07 o 
  -4   2  10       18.53       27.31     23.72 o 
  -3   2  10     2613.21     2606.95     60.18 o 
  -2   2  10      155.10      197.17     20.50 o 
  -1   2  10     4240.14     4416.72    113.77 o 
   0   2  10      199.17      182.04     16.36 o 
   1   2  10      137.83      101.00     19.15 o 
   2   2  10     3377.23     3163.73    100.27 o 
   3   2  10       32.45       33.97     30.35 o 
   4   2  10        5.46       15.67     36.37 o 
   5   2  10      926.68     1015.91     71.09 o 
   6   2  10      447.61      425.89     60.46 o 
   7   2  10      230.87      175.25     69.22 o 
   8   2  10      995.46     1145.66    148.51 o 
   9   2  10      348.65      366.55     99.63 o 
  -9   3  10     2139.95     1936.05    197.77 o 
  -8   3  10      716.42      765.30    157.05 o 
  -7   3  10       37.11      -28.26    105.54 o 
  -6   3  10      105.16       90.62     70.02 o 
  -5   3  10     3519.56     3555.63    112.85 o 
  -4   3  10    13141.35    13467.68    319.11 o 
  -3   3  10    23093.44    23576.20    515.24 o 
  -2   3  10     4197.27     4016.50     67.11 o 
  -1   3  10    33750.73    34990.95    728.60 o 
   0   3  10    46900.83    49002.04   2473.36 o 
   1   3  10    13317.12    13813.50    374.30 o 
   2   3  10     7558.99     7379.90    140.28 o 
   3   3  10    12389.79    12220.83    222.64 o 
   4   3  10     1371.82     1406.30     80.10 o 
   5   3  10      261.47      220.41     41.32 o 
   6   3  10      166.34      152.66     43.09 o 
   7   3  10     1930.20     1747.08    106.32 o 
   8   3  10     2788.85     2631.27    169.18 o 
   9   3  10     1007.90     1007.71    120.89 o 
  -9   4  10     5185.93     5123.22    342.32 o 
  -8   4  10     5627.38     5248.63    295.06 o 
  -7   4  10    20455.07    21109.64    672.56 o 
  -6   4  10    18348.26    17733.93    486.32 o 
  -5   4  10    16124.30    16010.49    321.12 o 
  -4   4  10    10998.89    11370.95    223.19 o 
  -3   4  10    17875.17    17799.78    276.39 o 
  -2   4  10     3264.72     3335.88     66.79 o 
  -1   4  10     4015.05     4255.13     96.76 o 
   0   4  10        4.41       14.63     22.20 o 
   1   4  10     1469.47     1424.43     55.30 o 
   2   4  10    15254.09    15593.58    462.88 o 
   3   4  10    18240.40    18328.01    324.57 o 
   4   4  10    12453.68    12557.66    363.10 o 
   5   4  10    24945.88    25578.60    975.92 o 
   6   4  10    11825.60    11962.95    354.75 o 
   7   4  10     7894.30     7967.53    297.48 o 
   8   4  10     6503.90     6842.69    261.46 o 
  -9   5  10      616.94      465.10    182.41 o 
  -8   5  10      980.72      963.80    144.62 o 
  -7   5  10       12.62        0.15     61.17 o 
  -6   5  10      181.93      267.07     50.12 o 
  -5   5  10       56.43      107.58     42.78 o 
  -4   5  10     6846.83     7176.04    230.20 o 
  -3   5  10     2512.94     2620.73     65.84 o 
  -2   5  10     3431.07     3527.80     59.61 o 
  -1   5  10     5068.19     5372.02    128.76 o 
   0   5  10    13579.85    13446.58    575.60 o 
   1   5  10     2633.31     2752.80    160.61 o 
   2   5  10     6892.23     6757.31    271.74 o 
   3   5  10     3336.56     3146.37    196.81 o 
   4   5  10      627.49      647.32     53.19 o 
   5   5  10       29.30       88.16     60.08 o 
   6   5  10        0.26       -7.14     49.45 o 
   7   5  10       35.84       80.47     63.22 o 
   8   5  10     1339.23     1455.39    122.31 o 
  -9   6  10      466.47      392.25    162.49 o 
  -8   6  10     2046.76     1966.55    196.28 o 
  -7   6  10      912.79      728.47     88.84 o 
  -6   6  10     1140.59     1071.79     86.21 o 
  -5   6  10     3799.43     3662.20    117.02 o 
  -4   6  10     2386.23     2450.34     66.49 o 
  -3   6  10      105.96      148.54     21.05 o 
  -2   6  10     1770.02     1783.87     87.50 o 
  -1   6  10      605.19      579.60     25.19 o 
   0   6  10      602.68      607.04     23.31 o 
   1   6  10      905.29      985.24     67.59 o 
   2   6  10     2867.07     2727.83    165.57 o 
   3   6  10     1508.11     1488.78     82.97 o 
   4   6  10     1843.66     1914.61    105.41 o 
   5   6  10     2973.80     3040.57    127.57 o 
   6   6  10     1344.14     1183.95     99.72 o 
   7   6  10     1577.37     1727.74    147.45 o 
   8   6  10      778.97      747.78    126.75 o 
  -8   7  10      487.24      462.90    252.85 o 
  -7   7  10      120.56      100.42     81.69 o 
  -6   7  10      689.85      626.20     57.52 o 
  -5   7  10     1198.05     1088.35     80.64 o 
  -4   7  10     2585.79     2520.28     73.72 o 
  -3   7  10    16635.62    17325.44    320.41 o 
  -2   7  10    17310.71    18043.21    610.03 o 
  -1   7  10    30096.17    29634.36    598.52 o 
   0   7  10    14116.68    14889.65    334.91 o 
   1   7  10    25098.91    25399.46    876.21 o 
   2   7  10    12501.16    12011.57    467.12 o 
   3   7  10    12219.74    12131.53    720.61 o 
   4   7  10     1802.56     1713.66     87.11 o 
   5   7  10       49.82      -11.00     54.49 o 
   6   7  10       49.58      -39.26     84.34 o 
   7   7  10      826.51      995.48    128.44 o 
  -8   8  10     3618.10     3700.64    355.28 o 
  -7   8  10     6490.92     6642.09    339.72 o 
  -6   8  10     9973.13    10004.74    314.10 o 
  -5   8  10    10138.87    10243.30    292.22 o 
  -4   8  10     3657.86     3615.46    104.71 o 
  -3   8  10     5596.16     5587.33    162.08 o 
  -2   8  10     1556.46     1625.08     59.13 o 
  -1   8  10      588.55      612.66     82.36 o 
   0   8  10       67.76       60.66     27.24 o 
   1   8  10     3237.36     3319.48    187.51 o 
   2   8  10     6533.52     6755.42    158.76 o 
   3   8  10     8438.56     8808.65    390.77 o 
   4   8  10     5212.02     5299.03    237.56 o 
   5   8  10    10323.07    10717.06    522.98 o 
   6   8  10     6811.46     7096.29    305.56 o 
   7   8  10     4593.48     4614.63    262.65 o 
  -7   9  10        5.02      208.76    125.78 o 
  -6   9  10        2.50       79.91    121.89 o 
  -5   9  10       39.01      -10.11    102.44 o 
  -4   9  10      306.06      235.46     46.85 o 
  -3   9  10      269.13      295.70     42.68 o 
  -2   9  10      301.88      240.30    107.95 o 
  -1   9  10      457.23      364.41     55.89 o 
   0   9  10     1378.63     1349.73     92.06 o 
   1   9  10       60.89       94.75     61.25 o 
   2   9  10      867.92      914.79    141.98 o 
   3   9  10      580.89      592.12     80.77 o 
   4   9  10      170.42       53.01     76.97 o 
   5   9  10       13.37      -15.56    149.11 o 
   6   9  10       79.98      136.26    127.36 o 
  -7  10  10     2172.76     1998.14    204.22 o 
  -6  10  10     2618.78     2379.35    206.17 o 
  -5  10  10     2483.22     2363.88    123.77 o 
  -4  10  10     4491.05     4244.74    192.55 o 
  -3  10  10      407.86      403.24     86.23 o 
  -2  10  10     1323.78     1214.85     76.36 o 
  -1  10  10      567.62      538.04     70.05 o 
   0  10  10     1016.50      812.40    138.74 o 
   1  10  10     1002.95     1088.44    135.57 o 
   2  10  10     1695.61     1644.74    141.06 o 
   3  10  10     2048.54     2015.10    146.16 o 
   4  10  10     4246.87     5129.95    228.15 o 
   5  10  10     1251.72     1426.22    262.57 o 
   6  10  10     3307.67     3339.24    225.78 o 
  -6  11  10      448.80      364.36    119.29 o 
  -5  11  10     1899.56     1414.00    179.59 o 
  -4  11  10      907.89      827.91    110.22 o 
  -3  11  10     7353.66     7071.44    240.06 o 
  -2  11  10    12382.21    12312.41    295.04 o 
  -1  11  10    12708.93    13151.56    825.32 o 
   0  11  10     5572.22     5797.88    336.16 o 
   1  11  10    13916.39    14578.98   1133.60 o 
   2  11  10     6135.93     6388.88    257.42 o 
   3  11  10     2750.69     2829.01    222.58 o 
   4  11  10     1802.31     2032.57    149.10 o 
   5  11  10      257.19      206.01    108.22 o 
  -5  12  10     2999.14     2406.58    164.03 o 
  -4  12  10     3028.86     3015.36    184.77 o 
  -3  12  10      271.36      142.22     74.64 o 
  -2  12  10      563.51      632.07    197.74 o 
  -1  12  10      511.49      639.04    100.93 o 
   0  12  10      634.48      575.77     84.93 o 
   1  12  10      648.41      634.44     94.10 o 
   2  12  10     1184.52     1330.71    104.08 o 
   3  12  10     2076.26     2175.76    147.75 o 
   4  12  10     4053.92     4570.26    285.86 o 
  -3  13  10       75.26      141.33    141.33 o 
  -2  13  10       23.40      -17.59    118.32 o 
  -1  13  10       65.56      116.29     96.15 o 
   0  13  10       71.33      163.84     97.57 o 
   1  13  10      211.78      176.84    132.91 o 
   2  13  10      195.33      401.31    123.81 o 
   3  13  10      307.12      281.42    116.82 o 
  -9   1  11      355.94       93.68    142.03 o 
  -8   1  11      268.90      434.40    146.28 o 
  -7   1  11      248.60      137.31    101.81 o 
  -6   1  11     4377.28     4292.16    126.58 o 
  -5   1  11     7995.19     7985.34    178.06 o 
  -4   1  11    12034.60    12542.99    208.87 o 
  -3   1  11    29098.09    29315.36    463.07 o 
  -2   1  11    12901.54    12747.49    199.08 o 
  -1   1  11    24122.53    24886.09    317.44 o 
   0   1  11    16534.67    17091.12    244.88 o 
   1   1  11    10727.76    10637.10    199.06 o 
   2   1  11     1298.96     1421.27     69.15 o 
   3   1  11     5066.35     5017.31    132.96 o 
   4   1  11       12.38       13.57     54.85 o 
   5   1  11      938.10      938.84     66.44 o 
   6   1  11     3306.15     3301.96    353.72 o 
   7   1  11     3083.60     3095.90    162.17 o 
   8   1  11     2516.45     2352.58    275.12 o 
  -9   2  11     9938.96    10541.88    482.44 o 
  -8   2  11     8186.46     8095.08    340.35 o 
  -7   2  11    10749.05    11028.90    322.88 o 
  -6   2  11    11158.81    11657.27    269.57 o 
  -5   2  11     6111.06     6538.86    177.37 o 
  -4   2  11     4253.20     4312.62    107.51 o 
  -3   2  11      140.11      188.76     25.45 o 
  -2   2  11       24.06       38.13     18.68 o 
  -1   2  11     9995.90    10338.42    145.06 o 
   0   2  11     6840.91     7001.91    191.37 o 
   1   2  11    14699.30    15201.30    537.60 o 
   2   2  11    26193.55    26083.04    505.43 o 
   3   2  11    27087.66    27587.47    705.20 o 
   4   2  11    29141.23    28385.88   1174.57 o 
   5   2  11    19048.08    19260.78   1064.56 o 
   6   2  11    18044.10    18646.06    845.38 o 
   7   2  11     4094.87     4253.07    204.75 o 
   8   2  11     2281.19     2291.31    141.95 o 
  -9   3  11      186.98       82.14    116.67 o 
  -8   3  11       24.18      123.33    135.22 o 
  -7   3  11       45.25       43.78     69.45 o 
  -6   3  11     3636.46     3589.28    114.67 o 
  -5   3  11     2221.28     2444.36     84.88 o 
  -4   3  11    15384.37    15899.85    237.89 o 
  -3   3  11    13363.04    13664.89    208.32 o 
  -2   3  11     5947.80     5849.38    102.94 o 
  -1   3  11    13992.92    14818.85    202.62 o 
   0   3  11     2236.32     2490.53     84.12 o 
   1   3  11    12734.53    13264.53    378.31 o 
   2   3  11      192.09      255.01     27.29 o 
   3   3  11     2238.09     2169.65    117.34 o 
   4   3  11      520.80      548.38     46.30 o 
   5   3  11     1325.92     1298.83    152.81 o 
   6   3  11      706.97      710.43     78.01 o 
   7   3  11     1414.07     1438.82     99.88 o 
   8   3  11     2492.04     2500.20    186.69 o 
  -9   4  11       34.15      -23.61    195.47 o 
  -8   4  11      752.10      978.04    151.61 o 
  -7   4  11      813.82      653.68    138.33 o 
  -6   4  11       38.78       39.46    117.99 o 
  -5   4  11     1804.69     1853.37     76.96 o 
  -4   4  11       53.22       61.72     19.78 o 
  -3   4  11       35.79        1.83     17.58 o 
  -2   4  11     1586.12     1493.67     61.76 o 
  -1   4  11      862.66      843.53     32.40 o 
   0   4  11      322.52      318.43     25.20 o 
   1   4  11     3949.28     3935.98    110.48 o 
   2   4  11      987.60      980.73     55.36 o 
   3   4  11     3722.78     3654.27    175.66 o 
   4   4  11      541.32      528.12     50.04 o 
   5   4  11     2859.01     2809.82    106.86 o 
   6   4  11       52.00       75.41     62.38 o 
   7   4  11     1378.30     1496.55    100.12 o 
   8   4  11      942.15      869.01    100.59 o 
  -9   5  11        7.40       26.36    183.34 o 
  -8   5  11      590.20      771.70    167.12 o 
  -7   5  11     1485.39     1622.58    120.08 o 
  -6   5  11     1499.46     1333.65     93.17 o 
  -5   5  11    16364.94    15971.89    332.44 o 
  -4   5  11    14282.02    14894.50    245.13 o 
  -3   5  11    15402.45    15519.35    511.87 o 
  -2   5  11    28307.51    28841.67    586.08 o 
  -1   5  11    28895.13    29571.88    750.12 o 
   0   5  11    12197.51    12658.78    429.43 o 
   1   5  11     8391.26     8705.07    802.95 o 
   2   5  11     7810.29     7940.96    312.26 o 
   3   5  11      330.45      401.17     60.48 o 
   4   5  11      316.08      395.03     47.99 o 
   5   5  11      869.27      819.51     69.91 o 
   6   5  11     2787.87     2773.58    181.54 o 
   7   5  11     6995.86     7242.41    433.93 o 
   8   5  11     3720.53     3674.88    220.19 o 
  -8   6  11     6239.15     6499.88    370.52 o 
  -7   6  11    12162.22    12607.62    356.73 o 
  -6   6  11     3537.76     3562.65    175.56 o 
  -5   6  11     2116.33     2211.88    102.08 o 
  -4   6  11     4376.15     4445.05    103.45 o 
  -3   6  11      120.45      140.95     22.23 o 
  -2   6  11      614.83      634.17     30.77 o 
  -1   6  11     2824.48     3026.15     66.58 o 
   0   6  11     4198.13     4295.27     75.35 o 
   1   6  11    21178.53    22607.16    940.54 o 
   2   6  11    11169.72    11069.51   1079.79 o 
   3   6  11    14393.72    14301.37    529.50 o 
   4   6  11    20974.69    21767.06    857.08 o 
   5   6  11    16734.45    16663.93    697.33 o 
   6   6  11     4345.93     4391.67    248.73 o 
   7   6  11     3215.26     3416.90    228.55 o 
   8   6  11     2135.15     2143.62    217.54 o 
  -8   7  11      501.31      456.42    229.51 o 
  -7   7  11      104.01      123.18    110.86 o 
  -6   7  11       61.47       94.76     61.44 o 
  -5   7  11      708.15      727.44     63.69 o 
  -4   7  11     2936.26     3085.10     97.98 o 
  -3   7  11      969.16     1005.34     45.45 o 
  -2   7  11     4741.98     4929.36    108.22 o 
  -1   7  11     1978.42     2076.26     50.15 o 
   0   7  11       21.76       15.93     16.79 o 
   1   7  11     4494.84     4783.33    286.24 o 
   2   7  11     2543.34     2213.38    137.44 o 
   3   7  11      100.82      172.15     46.49 o 
   4   7  11     1113.54     1218.35    148.50 o 
   5   7  11      372.20      427.19     78.79 o 
   6   7  11      430.59      355.48     87.21 o 
   7   7  11     1378.13     1526.64    149.95 o 
  -8   8  11     1952.68     1991.66    294.34 o 
  -7   8  11      976.90      754.00    127.07 o 
  -6   8  11     1079.29     1217.05    106.19 o 
  -5   8  11     2824.14     2749.81    130.78 o 
  -4   8  11      224.89      285.04     82.66 o 
  -3   8  11      243.68      297.73     39.85 o 
  -2   8  11      322.85      365.14     41.68 o 
  -1   8  11     3540.89     3536.66    184.74 o 
   0   8  11     2463.50     2552.08     83.81 o 
   1   8  11      348.18      390.33     56.73 o 
   2   8  11     8748.82     8738.40    278.88 o 
   3   8  11     6751.88     6613.76    202.90 o 
   4   8  11      438.63      426.87     73.12 o 
   5   8  11     3299.52     3253.87    335.59 o 
   6   8  11     2987.02     2704.07    247.27 o 
   7   8  11      963.64      941.99    156.17 o 
  -7   9  11     2167.28     2225.70    180.88 o 
  -6   9  11     3769.39     3879.29    187.10 o 
  -5   9  11     7334.61     6994.36    211.68 o 
  -4   9  11     5957.56     5861.19    193.46 o 
  -3   9  11    26373.23    26953.00    529.70 o 
  -2   9  11    11656.49    11915.07    507.96 o 
  -1   9  11     8271.93     7774.75    238.58 o 
   0   9  11    19677.90    19730.91    548.81 o 
   1   9  11     3257.39     3268.92    138.09 o 
   2   9  11     2278.69     2693.79    210.06 o 
   3   9  11      731.87      941.96    105.50 o 
   4   9  11      177.79       -4.54    157.54 o 
   5   9  11     2974.15     2963.62    175.00 o 
   6   9  11     1255.86     1415.75    176.67 o 
  -6  10  11     5090.77     4775.41    207.62 o 
  -5  10  11     3710.13     3572.75    176.67 o 
  -4  10  11       17.98       49.63     79.06 o 
  -3  10  11      131.32      157.89     48.12 o 
  -2  10  11      178.03      132.44     51.65 o 
  -1  10  11     1473.89     1308.19    155.60 o 
   0  10  11     3258.51     3447.35    365.98 o 
   1  10  11     1220.16     1028.38     60.10 o 
   2  10  11     5166.20     4871.57    415.79 o 
   3  10  11     8784.29     9761.24    580.58 o 
   4  10  11     2696.86     2614.21    168.58 o 
   5  10  11     3891.07     4550.79    237.44 o 
  -6  11  11       17.72     -109.57    109.57 o 
  -5  11  11      131.93       68.72     94.66 o 
  -4  11  11      104.10      186.07    110.22 o 
  -3  11  11      927.53      720.86     78.70 o 
  -2  11  11       73.82       75.17     55.23 o 
  -1  11  11      126.95      117.16     62.23 o 
   0  11  11      325.97      346.38     64.84 o 
   1  11  11      126.79      204.24     59.72 o 
   2  11  11       13.52       19.51     58.05 o 
   3  11  11      250.48      154.75    115.78 o 
   4  11  11      568.41      649.45    106.55 o 
   5  11  11      492.86      522.18    132.72 o 
  -5  12  11      335.27      259.98    123.83 o 
  -4  12  11      453.33      450.59    116.70 o 
  -3  12  11      616.74      625.63    118.64 o 
  -2  12  11      606.70      584.00    104.86 o 
  -1  12  11      237.80      131.89    155.27 o 
   0  12  11     2095.97     2165.94    159.81 o 
   1  12  11     3344.64     3641.64    164.94 o 
   2  12  11     1941.31     2052.33    118.38 o 
   3  12  11     3197.25     3122.80    170.72 o 
   4  12  11     4484.92     5096.18    291.48 o 
  -3  13  11     4340.15     3934.04    261.28 o 
  -2  13  11     6552.32     6887.39    274.21 o 
  -1  13  11     6483.28     6951.91    271.65 o 
   0  13  11     4588.22     4536.98    347.50 o 
   1  13  11     3330.52     3452.80    190.01 o 
   2  13  11     2756.02     2880.13    233.57 o 
  -9   0  12     6641.80     5948.38    488.19 o 
  -8   0  12     3810.89     4105.84    332.59 o 
  -7   0  12     5534.54     5729.78    250.94 o 
  -6   0  12     5845.90     6147.33    239.94 o 
  -5   0  12      910.47      909.43     82.29 o 
  -4   0  12      208.25      309.53     41.66 o 
  -3   0  12      248.99      282.26     46.30 o 
  -2   0  12    16135.49    15942.62    350.33 o 
  -1   0  12    17851.00    18190.38    360.14 o 
   0   0  12    30364.74    32141.10    969.47 o 
   1   0  12    48098.72    49508.71   1461.33 o 
   2   0  12   102117.21   103772.21   2580.73 o 
   3   0  12    29392.16    29283.64   1713.85 o 
   4   0  12    10996.56    11500.75    527.09 o 
   5   0  12    19096.20    19078.09    907.33 o 
   6   0  12     2213.87     2388.08    304.71 o 
   7   0  12      360.53      481.52    124.28 o 
   8   0  12        3.38      -92.06     92.06 o 
  -9   1  12       11.91      134.07    122.14 o 
  -8   1  12     2868.08     3461.40    237.23 o 
  -7   1  12     6753.84     7431.97    210.62 o 
  -6   1  12     2878.54     2760.48    106.11 o 
  -5   1  12    12182.81    12453.20    235.21 o 
  -4   1  12    16586.39    17147.71    266.31 o 
  -3   1  12    13741.09    13710.66    251.31 o 
  -2   1  12     1408.98     1506.08     55.11 o 
  -1   1  12    35075.43    35260.64    476.75 o 
   0   1  12     6927.08     6688.37    133.18 o 
   1   1  12      267.15      193.09     24.95 o 
   2   1  12        3.84       13.80     21.08 o 
   3   1  12      411.08      458.01     51.81 o 
   4   1  12     8319.07     8259.37    211.67 o 
   5   1  12    11020.75    11068.64    573.16 o 
   6   1  12      820.67      797.62     85.62 o 
   7   1  12     4813.25     4974.71    545.72 o 
   8   1  12     2678.24     2733.93    163.43 o 
  -9   2  12      276.82      246.00    180.03 o 
  -8   2  12      291.64      328.55    148.14 o 
  -7   2  12        1.07      -30.79     64.43 o 
  -6   2  12       35.51      -51.25     51.25 o 
  -5   2  12     1198.44     1253.64     57.26 o 
  -4   2  12      474.58      480.76     33.85 o 
  -3   2  12     4552.22     4666.06     94.46 o 
  -2   2  12      479.75      471.14     27.62 o 
  -1   2  12       70.93       72.72     20.65 o 
   0   2  12     7947.30     8085.81    488.84 o 
   1   2  12      589.42      597.51     59.54 o 
   2   2  12      339.20      275.00     27.57 o 
   3   2  12     2195.87     2081.83     68.61 o 
   4   2  12     1110.66     1162.00    107.15 o 
   5   2  12       40.08       58.71     43.31 o 
   6   2  12      958.87      835.99    120.43 o 
   7   2  12      125.93      109.10     65.74 o 
   8   2  12       10.34      -33.10     77.73 o 
  -9   3  12     1122.61     1000.09    183.61 o 
  -8   3  12     2172.15     2142.32    202.39 o 
  -7   3  12     5888.86     5813.92    408.83 o 
  -6   3  12    14118.63    15063.76    351.20 o 
  -5   3  12    20099.22    20418.38    393.25 o 
  -4   3  12     8810.20     8932.07    278.27 o 
  -3   3  12    34443.54    34716.16    552.22 o 
  -2   3  12    22403.42    22347.88    298.86 o 
  -1   3  12     4314.48     4231.56     83.30 o 
   0   3  12     5877.35     5951.65    228.76 o 
   1   3  12     2697.09     2683.54     99.19 o 
   2   3  12      554.37      569.92     51.97 o 
   3   3  12     3737.96     3867.40    101.74 o 
   4   3  12     2412.90     2252.57     79.38 o 
   5   3  12     7854.61     7432.09    309.37 o 
   6   3  12     9804.70     9920.95    733.27 o 
   7   3  12     3653.71     3419.33    185.10 o 
   8   3  12     3922.57     3950.51    364.39 o 
  -9   4  12     3686.34     4043.99    292.42 o 
  -8   4  12     7825.23     8073.40    384.13 o 
  -7   4  12     2175.77     2092.14    131.44 o 
  -6   4  12     1836.81     1892.05     85.62 o 
  -5   4  12     1711.87     1782.95     81.58 o 
  -4   4  12      360.65      430.50     43.98 o 
  -3   4  12     6437.27     6346.33    116.63 o 
  -2   4  12     1999.81     2102.48     55.30 o 
  -1   4  12     7836.37     8356.07    122.64 o 
   0   4  12    41611.91    45874.20   1165.04 o 
   1   4  12    26452.86    27569.94   1100.86 o 
   2   4  12    34767.62    35577.58    677.40 o 
   3   4  12    22504.15    22871.08    554.22 o 
   4   4  12    23012.52    22962.05    658.41 o 
   5   4  12     3172.31     3253.52    175.93 o 
   6   4  12     2624.23     2598.53    115.65 o 
   7   4  12     2026.41     2206.31    129.11 o 
   8   4  12       54.82       59.80     73.65 o 
  -9   5  12       77.53       69.30    127.92 o 
  -8   5  12      123.05      210.98    141.88 o 
  -7   5  12     1872.54     1748.56    120.47 o 
  -6   5  12     2593.41     2528.40    131.33 o 
  -5   5  12     7074.88     6980.93    170.75 o 
  -4   5  12      220.27      201.67     32.33 o 
  -3   5  12     8239.62     8525.97    230.86 o 
  -2   5  12     3833.98     3845.33     80.58 o 
  -1   5  12     1737.38     1847.02    117.05 o 
   0   5  12      475.48      512.36     93.26 o 
   1   5  12     2561.83     2571.34    138.77 o 
   2   5  12       34.63       66.22     26.61 o 
   3   5  12     6955.25     6990.52    236.75 o 
   4   5  12       11.66      -22.10     33.05 o 
   5   5  12     1445.12     1398.89     79.86 o 
   6   5  12      625.44      438.29     72.06 o 
   7   5  12     1754.22     1734.53    108.58 o 
   8   5  12      273.15      148.64     94.25 o 
  -8   6  12       91.04      315.73    278.78 o 
  -7   6  12      749.22      877.04    130.38 o 
  -6   6  12       31.06       47.26     62.58 o 
  -5   6  12      715.06      659.97     59.92 o 
  -4   6  12      346.35      336.41     38.15 o 
  -3   6  12      331.86      355.25     33.01 o 
  -2   6  12     1006.85     1030.44     40.55 o 
  -1   6  12     7228.25     7461.24    188.18 o 
   0   6  12      339.35      363.86     27.00 o 
   1   6  12     6327.45     6665.41    316.94 o 
   2   6  12     3688.68     3906.92    260.95 o 
   3   6  12     4362.96     4462.26    188.00 o 
   4   6  12      379.66      407.07     52.96 o 
   5   6  12     2657.11     2523.38    145.05 o 
   6   6  12      799.47     1052.17     98.61 o 
   7   6  12        2.93       29.31     72.79 o 
  -8   7  12     1599.02     2385.84    390.29 o 
  -7   7  12     4882.02     5077.08    267.42 o 
  -6   7  12    11249.95    11923.84    443.28 o 
  -5   7  12     9205.37     8937.06    334.84 o 
  -4   7  12    16108.51    16584.49    464.16 o 
  -3   7  12     9447.40    10085.16    258.31 o 
  -2   7  12    19913.00    20022.35    550.65 o 
  -1   7  12     7649.71     7814.78    198.07 o 
   0   7  12     6373.53     6464.37    142.25 o 
   1   7  12      317.79      330.04     32.77 o 
   2   7  12      713.19      659.80     77.80 o 
   3   7  12      113.92       90.07     54.65 o 
   4   7  12     5534.16     5843.77    243.68 o 
   5   7  12     3408.31     3275.00    162.36 o 
   6   7  12     6710.64     7013.98    469.80 o 
   7   7  12     4266.71     4068.97    234.28 o 
  -7   8  12     1916.95     1758.50    171.87 o 
  -6   8  12      838.61      899.96    121.31 o 
  -5   8  12      514.51      406.33    105.62 o 
  -4   8  12       19.63       51.32     67.56 o 
  -3   8  12      604.19      495.39     49.44 o 
  -2   8  12     3091.18     3182.62    123.01 o 
  -1   8  12     6235.52     6332.79    217.44 o 
   0   8  12     7774.24     8501.62    274.33 o 
   1   8  12    13976.90    14799.70    514.77 o 
   2   8  12    16928.19    18197.04    473.60 o 
   3   8  12    15890.41    16749.29    754.02 o 
   4   8  12     5452.65     5323.40    335.57 o 
   5   8  12     2049.56     2036.83    123.27 o 
   6   8  12     1752.16     1744.45    137.32 o 
  -7   9  12      142.73      -58.35    253.50 o 
  -6   9  12      506.36      505.06     97.18 o 
  -5   9  12      453.03      325.15     86.01 o 
  -4   9  12      266.20      292.95     83.66 o 
  -3   9  12      205.67      158.68     47.95 o 
  -2   9  12     1338.17     1220.61     76.50 o 
  -1   9  12      412.89      377.62     52.31 o 
   0   9  12      579.24      530.11     59.12 o 
   1   9  12        2.36      -22.65     43.51 o 
   2   9  12        0.27      -38.13     53.62 o 
   3   9  12      557.46      499.40     92.46 o 
   4   9  12       52.46      165.97    119.94 o 
   5   9  12      508.14      282.17    120.82 o 
   6   9  12      332.96      467.11    109.92 o 
  -6  10  12      230.10      138.05     85.25 o 
  -5  10  12        5.66      -50.42     97.93 o 
  -4  10  12       12.65       80.58     68.71 o 
  -3  10  12      204.86      190.82     57.99 o 
  -2  10  12     1555.45     1617.06     89.50 o 
  -1  10  12     6935.93     6765.63    239.23 o 
   0  10  12     1670.73     1634.67     88.88 o 
   1  10  12     3326.21     3407.35    181.48 o 
   2  10  12     3778.66     3703.77    164.09 o 
   3  10  12     3454.82     3756.54    209.03 o 
   4  10  12     1850.74     1939.85    390.29 o 
   5  10  12     2609.13     3035.55    206.02 o 
  -5  11  12     4878.96     4692.58    283.32 o 
  -4  11  12    12707.50    13776.26    553.02 o 
  -3  11  12     7387.40     6802.34    608.13 o 
  -2  11  12     6424.03     6566.28    229.57 o 
  -1  11  12     4684.98     4572.98    156.25 o 
   0  11  12     3853.63     3818.51    313.79 o 
   1  11  12       25.76       19.94     72.34 o 
   2  11  12       24.47       53.13     56.93 o 
   3  11  12      230.25      247.06     81.77 o 
   4  11  12     3476.92     4048.82    195.55 o 
  -4  12  12        4.12       75.21    110.22 o 
  -3  12  12       27.08       67.43    103.08 o 
  -2  12  12      560.99      668.11    159.81 o 
  -1  12  12     3113.76     3407.19    215.57 o 
   0  12  12     1371.56     1204.08    109.47 o 
   1  12  12     6429.02     6748.75    245.63 o 
   2  12  12     4929.19     5210.32    266.11 o 
   3  12  12     2551.52     2737.62    188.66 o 
  -2  13  12        8.42      -66.67     98.52 o 
  -1  13  12       49.85       66.59     90.25 o 
   0  13  12        1.22       25.87    166.94 o 
   1  13  12      370.66      369.61    150.74 o 
  -9   1  13     3734.98     3708.42    277.28 o 
  -8   1  13     6127.55     6267.73    323.64 o 
  -7   1  13     5773.94     6008.93    201.57 o 
  -6   1  13    10089.68    10045.63    242.64 o 
  -5   1  13    14455.37    14708.48    303.25 o 
  -4   1  13    10247.46    10685.32    304.19 o 
  -3   1  13     5490.13     5491.40    112.66 o 
  -2   1  13     3844.71     3732.59     79.43 o 
  -1   1  13      149.75      109.80     21.63 o 
   0   1  13       55.13       78.21     24.24 o 
   1   1  13     4055.17     4046.58     94.94 o 
   2   1  13     2165.40     2244.87     72.78 o 
   3   1  13     7126.42     7387.59    159.53 o 
   4   1  13     6943.98     6564.55    191.74 o 
   5   1  13     3593.20     3477.48    187.87 o 
   6   1  13     6600.76     6671.29    322.84 o 
   7   1  13     3639.07     3672.76    365.61 o 
   8   1  13     4276.79     4555.15    318.63 o 
  -9   2  13     2248.29     2127.48    241.30 o 
  -8   2  13     2093.43     2290.55    236.96 o 
  -7   2  13     1452.07     1640.90    114.26 o 
  -6   2  13      550.27      632.26     79.55 o 
  -5   2  13      625.91      681.38     56.10 o 
  -4   2  13     6344.87     6401.11    139.62 o 
  -3   2  13    17323.62    17496.79    295.08 o 
  -2   2  13    38705.29    39874.66    657.94 o 
  -1   2  13    34262.94    35891.04    535.50 o 
   0   2  13    55320.98    55335.93   1391.30 o 
   1   2  13    35210.07    35237.67    894.69 o 
   2   2  13    12015.50    12295.15    243.96 o 
   3   2  13    11416.27    11316.84    272.87 o 
   4   2  13     5523.44     5114.63    218.83 o 
   5   2  13     2693.35     2816.10    158.05 o 
   6   2  13      178.45      104.30     57.06 o 
   7   2  13       25.54      -61.44     63.59 o 
   8   2  13      961.80      958.58    104.28 o 
  -9   3  13     2132.51     2166.72    286.88 o 
  -8   3  13     2775.28     2826.85    223.04 o 
  -7   3  13     4385.53     4569.59    192.67 o 
  -6   3  13     2335.47     2432.98    104.89 o 
  -5   3  13    11204.94    11597.34    245.30 o 
  -4   3  13     6443.95     6653.73    150.47 o 
  -3   3  13     1395.83     1359.72     48.57 o 
  -2   3  13     9090.40     9039.91    160.49 o 
  -1   3  13      309.45      350.54     22.83 o 
   0   3  13       77.25      110.59     22.78 o 
   1   3  13     1179.94     1187.77     84.97 o 
   2   3  13      306.17      403.19     57.44 o 
   3   3  13     7154.39     7143.86    162.74 o 
   4   3  13     1382.97     1375.87     97.79 o 
   5   3  13      972.14      944.73     66.26 o 
   6   3  13     5384.77     5615.76    177.15 o 
   7   3  13     2579.26     2326.33    126.05 o 
   8   3  13     1675.83     1755.04    151.91 o 
  -9   4  13      778.27     1151.72    228.94 o 
  -8   4  13       63.59       10.83    113.99 o 
  -7   4  13      598.46      425.64     90.56 o 
  -6   4  13      365.11      435.99     57.54 o 
  -5   4  13        4.75       25.65     42.29 o 
  -4   4  13     3708.39     3561.62     87.39 o 
  -3   4  13     1069.97     1035.54     40.57 o 
  -2   4  13       56.33       40.19     35.37 o 
  -1   4  13     5222.73     5280.71     86.62 o 
   0   4  13     3141.68     3184.02    239.23 o 
   1   4  13       31.25       52.00     46.64 o 
   2   4  13     5243.06     5056.98    125.14 o 
   3   4  13      947.33      802.29     61.41 o 
   4   4  13       15.10       38.22     38.46 o 
   5   4  13      264.72      306.05     58.67 o 
   6   4  13      158.24      160.02     61.15 o 
   7   4  13      956.99      971.70    106.74 o 
   8   4  13       20.17      141.72    100.34 o 
  -8   5  13     3335.42     3284.84    463.88 o 
  -7   5  13    11240.20    11371.04    407.38 o 
  -6   5  13    19037.03    19445.74    520.33 o 
  -5   5  13     4841.92     4871.42    147.78 o 
  -4   5  13    12053.77    12077.16    239.84 o 
  -3   5  13    15931.46    16667.34    357.28 o 
  -2   5  13     2409.04     2382.36     66.34 o 
  -1   5  13      388.07      385.33     43.95 o 
   0   5  13      513.81      522.08     43.17 o 
   1   5  13     1056.18      938.78     76.10 o 
   2   5  13    13465.91    13242.79    372.53 o 
   3   5  13      653.40      656.83     77.04 o 
   4   5  13    10069.03     9960.02    398.64 o 
   5   5  13    11291.56    11313.05    375.06 o 
   6   5  13     5186.25     4921.18    177.80 o 
   7   5  13     4718.53     4810.75    266.47 o 
  -8   6  13      728.95      938.77    242.47 o 
  -7   6  13       52.49      -29.96     77.33 o 
  -6   6  13      438.01      482.45     82.04 o 
  -5   6  13       25.33       46.10     44.71 o 
  -4   6  13     9713.53    10008.16    306.09 o 
  -3   6  13     5368.27     5445.94    154.03 o 
  -2   6  13    14355.65    14616.12    377.29 o 
  -1   6  13    35179.98    36391.65    968.06 o 
   0   6  13    21730.63    23123.29    459.62 o 
   1   6  13    13566.80    13950.60    844.15 o 
   2   6  13    21323.91    21431.19    462.92 o 
   3   6  13    11036.81    11416.83    289.16 o 
   4   6  13      419.65      428.59     58.62 o 
   5   6  13     1444.65     1676.73    109.58 o 
   6   6  13      615.37      721.45     90.12 o 
   7   6  13      455.00      283.80     94.09 o 
  -8   7  13       11.70       40.20    195.15 o 
  -7   7  13     1771.48     1729.26    171.19 o 
  -6   7  13     2087.04     2197.93    148.15 o 
  -5   7  13       26.10       71.49     70.90 o 
  -4   7  13     2764.26     2633.49    154.49 o 
  -3   7  13     1484.95     1602.94     80.77 o 
  -2   7  13      181.41      213.16     44.87 o 
  -1   7  13       11.99       -7.08     24.48 o 
   0   7  13      913.14      972.92     58.17 o 
   1   7  13     2353.28     2406.09    238.91 o 
   2   7  13      948.97      954.71     76.04 o 
   3   7  13       12.97       87.28     61.10 o 
   4   7  13      484.60      367.03     75.74 o 
   5   7  13      954.52      815.70    128.64 o 
   6   7  13      284.70      325.92    118.17 o 
   7   7  13      102.46      168.89    106.80 o 
  -7   8  13      243.82      243.65    156.50 o 
  -6   8  13      239.54      152.95    125.49 o 
  -5   8  13      517.70      499.63     83.23 o 
  -4   8  13      183.86      164.19     52.27 o 
  -3   8  13     6799.38     6998.66    515.28 o 
  -2   8  13     3466.64     3410.27    125.63 o 
  -1   8  13     1685.20     1857.76    183.80 o 
   0   8  13     6061.97     6061.36    144.95 o 
   1   8  13     4803.11     5055.54    273.40 o 
   2   8  13     4142.49     4662.75    180.23 o 
   3   8  13      862.64      847.81    116.67 o 
   4   8  13     4972.29     5454.84    237.12 o 
   5   8  13        6.09       62.03     89.94 o 
   6   8  13       25.00       79.31    132.61 o 
  -7   9  13     3753.27     3515.00    242.72 o 
  -6   9  13     8398.39     8349.23    400.33 o 
  -5   9  13    13331.58    14100.60    424.19 o 
  -4   9  13     5491.07     5634.85    195.11 o 
  -3   9  13     4132.26     4235.08    167.92 o 
  -2   9  13     3959.14     3694.50    211.68 o 
  -1   9  13     1391.58     1423.58     77.41 o 
   0   9  13     1314.51     1372.37    109.24 o 
   1   9  13      205.29      159.65     64.52 o 
   2   9  13     1870.32     1951.07    142.89 o 
   3   9  13     4600.59     4849.65    248.96 o 
   4   9  13     4509.35     4532.44    308.60 o 
   5   9  13     3240.23     3587.82    216.88 o 
  -6  10  13      113.45       88.84    100.45 o 
  -5  10  13      612.08      560.13    115.40 o 
  -4  10  13       26.17       69.35     98.87 o 
  -3  10  13     6054.85     5745.42    502.45 o 
  -2  10  13    10487.20    10588.28    273.48 o 
  -1  10  13     5154.49     5236.07    188.16 o 
   0  10  13     6117.05     5986.03    183.94 o 
   1  10  13     5889.82     5863.63    255.00 o 
   2  10  13     4699.19     4738.21    187.96 o 
   3  10  13     1194.49     1206.66    135.01 o 
   4  10  13     2932.01     3349.61    228.53 o 
   5  10  13       10.57      109.76    116.92 o 
  -5  11  13      786.66     1081.41    190.61 o 
  -4  11  13       76.42      112.31    119.94 o 
  -3  11  13      804.66      629.86    105.35 o 
  -2  11  13       11.72      -21.37     59.59 o 
  -1  11  13       79.84       34.32     57.07 o 
   0  11  13      231.14      198.98     69.37 o 
   1  11  13      204.96      190.95     67.75 o 
   2  11  13        2.79      -30.47     80.68 o 
   3  11  13       65.14       26.73     70.14 o 
   4  11  13      191.45      145.45    108.37 o 
  -4  12  13     1391.10     1476.24    200.33 o 
  -3  12  13     1742.13     1353.70    140.69 o 
  -2  12  13     1606.13     1543.78    152.36 o 
  -1  12  13     3227.06     3287.26    217.84 o 
   0  12  13     4535.70     4825.96    209.31 o 
   1  12  13     3316.78     3638.06    179.16 o 
   2  12  13     4441.83     4871.24    195.70 o 
  -1  13  13      315.18      325.16    151.38 o 
   0  13  13       25.41     -117.78    117.78 o 
  -9   0  14      546.67      818.83    263.87 o 
  -8   0  14       67.54      -66.78    203.57 o 
  -7   0  14     1221.56     1338.00    132.34 o 
  -6   0  14     4020.96     4375.92    199.78 o 
  -5   0  14     8029.86     7918.98    259.29 o 
  -4   0  14    22904.70    23374.29    713.48 o 
  -3   0  14    32960.45    33190.14    723.81 o 
  -2   0  14    13689.14    14478.45    408.77 o 
  -1   0  14    34618.96    35719.95    841.18 o 
   1   0  14    12903.68    12895.19    510.88 o 
   2   0  14     2942.70     3051.24    253.17 o 
   3   0  14     6433.63     6426.80    262.57 o 
   4   0  14     1087.96     1098.89     93.96 o 
   5   0  14     1702.52     1805.28    128.73 o 
   6   0  14     1022.10     1017.90    128.12 o 
   7   0  14     1604.02     1915.63    486.57 o 
   8   0  14     3545.99     3288.29    238.58 o 
  -9   1  14     3725.09     3887.56    299.39 o 
  -8   1  14     6142.93     6348.55    251.09 o 
  -7   1  14     1202.73     1277.97     91.73 o 
  -6   1  14     9167.35     9715.91    227.30 o 
  -5   1  14      619.97      616.87     81.69 o 
  -4   1  14     2848.00     2844.27     88.73 o 
  -3   1  14     3086.78     3031.44     67.24 o 
  -2   1  14      431.87      417.98     47.91 o 
  -1   1  14     1484.38     1574.54     51.38 o 
   0   1  14     1792.50     1774.61     81.48 o 
   1   1  14      150.11      212.31     30.38 o 
   2   1  14    16414.93    16671.89    337.97 o 
   3   1  14     7168.31     7339.41    194.27 o 
   4   1  14     5945.33     5935.63    202.13 o 
   5   1  14     4561.56     4900.59    214.57 o 
   6   1  14     8476.25     8361.88    495.77 o 
   7   1  14     1464.18     1444.68    161.42 o 
   8   1  14      853.90      941.69    113.82 o 
  -9   2  14       13.21     -118.72    149.37 o 
  -8   2  14      145.21      203.13    108.54 o 
  -7   2  14       86.25      199.92     66.15 o 
  -6   2  14       92.97      143.63     59.94 o 
  -5   2  14      356.47      420.45     56.72 o 
  -4   2  14       53.62       -3.54     37.53 o 
  -3   2  14      765.33      696.40     51.84 o 
  -2   2  14     2841.28     2857.46     65.44 o 
  -1   2  14        7.57       17.74     21.74 o 
   0   2  14        6.31       40.20     75.85 o 
   1   2  14      295.20      269.60     31.07 o 
   2   2  14     1731.25     1628.16    102.47 o 
   3   2  14      156.28      232.83     39.58 o 
   4   2  14       82.61      128.17     44.09 o 
   5   2  14     1027.79     1042.37     73.46 o 
   6   2  14      474.38      415.19     73.78 o 
   7   2  14      113.92      191.23     71.61 o 
   8   2  14       98.35       76.52     95.73 o 
  -9   3  14     3474.06     3344.21    274.58 o 
  -8   3  14     7971.89     8346.17    477.01 o 
  -7   3  14     7020.01     7602.28    260.34 o 
  -6   3  14     5905.84     6249.51    193.14 o 
  -5   3  14     8175.48     8136.04    202.14 o 
  -4   3  14     3681.16     3742.83    105.92 o 
  -3   3  14      406.69      381.88     28.19 o 
  -2   3  14       43.86       47.27     19.55 o 
  -1   3  14      313.66      279.02     24.52 o 
   0   3  14     3958.69     4053.87    115.39 o 
   1   3  14     8750.67     8892.14    192.36 o 
   2   3  14     3675.79     3810.25    113.58 o 
   3   3  14     6269.35     6741.39    162.79 o 
   4   3  14    18093.56    18606.93    850.81 o 
   5   3  14     7002.83     6792.11    505.41 o 
   6   3  14     4372.94     4205.69    302.54 o 
   7   3  14     6612.71     6682.54    478.74 o 
  -8   4  14        1.48       20.63    143.98 o 
  -7   4  14      252.07       36.60     82.78 o 
  -6   4  14     3953.55     4406.74    143.75 o 
  -5   4  14    13533.61    14288.45    321.76 o 
  -4   4  14    13399.61    14065.41    339.65 o 
  -3   4  14    19551.33    20455.86    328.77 o 
  -2   4  14    31217.06    33054.38    444.43 o 
  -1   4  14    25871.20    26537.20    390.22 o 
   0   4  14    11938.25    12050.85    237.45 o 
   1   4  14    16766.81    16515.59    458.70 o 
   2   4  14     9041.50     9111.95    310.60 o 
   3   4  14      132.48      174.12     38.38 o 
   4   4  14      387.92      417.50     52.27 o 
   5   4  14       20.04       16.94     52.89 o 
   6   4  14     1103.87     1171.61     92.64 o 
   7   4  14     4215.52     4349.44    188.65 o 
  -8   5  14     2500.17     2346.47    171.47 o 
  -7   5  14     2046.89     2000.84    139.06 o 
  -6   5  14      664.30      805.53     82.25 o 
  -5   5  14      858.13      801.03     73.31 o 
  -4   5  14     2294.24     2274.03     89.74 o 
  -3   5  14       22.66       -1.23     20.90 o 
  -2   5  14       70.03       75.98     32.85 o 
  -1   5  14        9.37      -15.50     22.64 o 
   0   5  14     2421.10     2494.26     88.62 o 
   1   5  14     1347.92     1446.20     59.71 o 
   2   5  14      791.72      806.24     50.33 o 
   3   5  14     1029.67     1077.33     74.92 o 
   4   5  14     6288.77     6405.07    261.83 o 
   5   5  14     1348.27     1270.67     80.73 o 
   6   5  14      883.94      893.97     88.49 o 
   7   5  14     1552.77     1552.10    113.15 o 
  -8   6  14       12.14      170.88    156.16 o 
  -7   6  14      396.08      364.90    103.35 o 
  -6   6  14     1391.87     1386.38    176.74 o 
  -5   6  14       23.16       66.08     58.15 o 
  -4   6  14     5885.35     5951.53    147.88 o 
  -3   6  14     1523.38     1414.52     61.26 o 
  -2   6  14     3430.93     3354.93     88.90 o 
  -1   6  14     2883.34     2898.99     83.80 o 
   0   6  14     5357.75     5370.70    128.11 o 
   1   6  14      413.29      426.56     38.93 o 
   2   6  14      555.92      579.45     66.65 o 
   3   6  14     2741.93     2798.36    156.83 o 
   4   6  14       25.79       43.08     69.31 o 
   5   6  14      107.66       72.17     87.83 o 
   6   6  14      781.22      847.22    110.89 o 
   7   6  14      136.42      195.94    153.39 o 
  -7   7  14     5508.12     5716.15    295.77 o 
  -6   7  14     6669.87     6506.34    436.97 o 
  -5   7  14     5036.08     5323.35    175.88 o 
  -4   7  14     1690.42     1775.37    122.80 o 
  -3   7  14     1678.91     1756.41     68.87 o 
  -2   7  14        0.22       -9.12     59.45 o 
  -1   7  14     1265.80     1207.56     67.78 o 
   0   7  14      876.75      907.95    125.45 o 
   1   7  14     3810.55     3807.68    158.84 o 
   2   7  14    12983.48    13544.81    282.59 o 
   3   7  14     9567.83     9854.45    372.23 o 
   4   7  14     8928.64     9064.40    580.57 o 
   5   7  14     8246.33     8406.52    510.47 o 
   6   7  14     5617.16     5505.44    229.39 o 
  -7   8  14      406.04      245.89    247.66 o 
  -6   8  14     2999.78     2891.45    210.86 o 
  -5   8  14     2959.86     2860.56    165.00 o 
  -4   8  14     6457.03     6412.49    288.79 o 
  -3   8  14     8807.05     9215.97    239.92 o 
  -2   8  14    11578.54    11377.53    361.87 o 
  -1   8  14    12618.54    12580.26    549.32 o 
   0   8  14     9246.53     9380.19    202.57 o 
   1   8  14     4700.27     5114.78    140.02 o 
   2   8  14     2033.75     1818.73    281.37 o 
   3   8  14     1555.85     1865.95    130.42 o 
   4   8  14       41.06       78.98     91.48 o 
   5   8  14      101.35      203.24    103.08 o 
   6   8  14      766.09      874.15    138.71 o 
  -6   9  14      199.74      -13.02    105.53 o 
  -5   9  14       54.74      -68.54     80.11 o 
  -4   9  14       90.19       85.76    149.11 o 
  -3   9  14        7.22       34.40     67.04 o 
  -2   9  14       11.85       44.30     53.01 o 
  -1   9  14      229.09      283.96     62.67 o 
   0   9  14        7.32        5.63     60.11 o 
   1   9  14        3.82       -4.67     54.92 o 
   2   9  14      350.41      236.79    107.26 o 
   3   9  14       98.71      -14.41    106.35 o 
   4   9  14      132.98      247.74    107.62 o 
   5   9  14      121.82      285.07    284.29 o 
  -5  10  14      777.31      639.58    115.90 o 
  -4  10  14     3757.50     3754.06    176.18 o 
  -3  10  14     3483.28     3271.41    171.81 o 
  -2  10  14     5218.83     5184.69    168.24 o 
  -1  10  14     1819.94     1783.01    103.76 o 
   0  10  14     5338.64     5322.42    369.87 o 
   1  10  14     1228.53     1248.05     93.39 o 
   2  10  14     1338.66     1122.49    121.85 o 
   3  10  14      311.89      264.32    105.68 o 
   4  10  14        3.82      102.28    199.68 o 
  -4  11  14      589.27      498.20     98.27 o 
  -3  11  14     1016.95      898.83    115.08 o 
  -2  11  14       98.98      -21.79     68.76 o 
  -1  11  14      732.45      681.00     75.55 o 
   0  11  14      710.65      522.10     93.36 o 
   1  11  14     2402.72     2343.00    118.04 o 
   2  11  14     3818.38     3874.23    146.38 o 
   3  11  14     7176.40     7252.32    281.82 o 
  -3  12  14     2563.46     2368.33    195.15 o 
  -2  12  14     3105.59     3195.60    213.30 o 
  -1  12  14     2564.09     2398.33    464.52 o 
   0  12  14     3903.56     4286.02    207.78 o 
   1  12  14      740.94      809.73    123.66 o 
   2  12  14      542.93      353.03    127.08 o 
  -9   1  15     3244.40     3206.34    250.31 o 
  -8   1  15     4021.10     3852.67    213.76 o 
  -7   1  15     3470.00     3935.75    147.97 o 
  -6   1  15     2346.05     2431.55    133.72 o 
  -5   1  15     1480.91     1583.04     83.72 o 
  -4   1  15      476.28      497.60     53.94 o 
  -3   1  15      338.23      333.54     31.38 o 
  -2   1  15     6109.07     6197.32    114.76 o 
  -1   1  15     4097.01     4254.81     93.77 o 
   0   1  15    11523.33    11594.68    227.57 o 
   1   1  15    15225.14    15193.41    332.95 o 
   2   1  15     9441.16     9866.27    334.52 o 
   3   1  15     9923.68     9729.38    217.23 o 
   4   1  15     8908.27     8785.98    209.38 o 
   5   1  15     8756.45     9316.20    447.58 o 
   6   1  15     1856.28     1955.56    121.65 o 
   7   1  15      650.40      720.10     90.38 o 
  -9   2  15      726.50      874.22    265.81 o 
  -8   2  15     2303.05     2375.86    159.81 o 
  -7   2  15     5099.86     5847.44    236.10 o 
  -6   2  15     6573.32     6618.82    181.24 o 
  -5   2  15    20066.28    20607.07    440.46 o 
  -4   2  15    34309.71    35248.10    636.26 o 
  -3   2  15    16427.62    16447.16    254.74 o 
  -2   2  15    25600.11    25927.00    397.38 o 
  -1   2  15    11418.43    11421.46    304.53 o 
   0   2  15     8813.75     9738.49    394.83 o 
   1   2  15       49.93      157.61     44.45 o 
   2   2  15     2031.71     2137.81    110.05 o 
   3   2  15     1420.84     1313.42     88.81 o 
   4   2  15     2227.60     2166.69     92.99 o 
   5   2  15     1953.14     1888.39     89.61 o 
   6   2  15     6027.32     6031.58    308.34 o 
   7   2  15     6129.16     4547.61    405.53 o 
  -8   3  15     1548.85     1615.44    146.29 o 
  -7   3  15     4506.92     4758.48    172.40 o 
  -6   3  15      156.59      100.35     55.08 o 
  -5   3  15      943.43     1072.15     71.96 o 
  -4   3  15       51.69      123.26     44.01 o 
  -3   3  15     1429.07     1457.25     53.34 o 
  -2   3  15     5297.27     5416.83    110.86 o 
  -1   3  15     1773.84     1759.22     59.85 o 
   0   3  15     4156.93     4457.52    153.26 o 
   1   3  15     8334.47     8458.62    190.64 o 
   2   3  15     2544.83     2779.02    162.83 o 
   3   3  15     3193.67     3183.89    104.35 o 
   4   3  15     4087.52     4057.71    181.17 o 
   5   3  15     6068.68     5995.49    268.47 o 
   6   3  15      358.85      299.68     75.80 o 
   7   3  15      965.76     1051.25    127.73 o 
  -8   4  15        4.21      156.96    104.06 o 
  -7   4  15       82.60       49.89     70.31 o 
  -6   4  15     4609.11     4689.63    240.21 o 
  -5   4  15      270.65      368.98     63.19 o 
  -4   4  15      117.99      142.03     39.79 o 
  -3   4  15     3593.02     3764.21     88.51 o 
  -2   4  15      459.53      417.68     29.34 o 
  -1   4  15     1479.79     1470.19     45.34 o 
   0   4  15     1186.32     1164.93     72.76 o 
   1   4  15     1428.72     1544.42     60.39 o 
   2   4  15      861.50      798.07     55.14 o 
   3   4  15      101.97      112.88     41.93 o 
   4   4  15       16.31      124.76     45.54 o 
   5   4  15     1701.34     1632.74     89.54 o 
   6   4  15      623.08      471.98    107.90 o 
   7   4  15      237.24      184.37     85.40 o 
  -8   5  15     5532.02     6048.08    275.47 o 
  -7   5  15      447.70      578.79    107.57 o 
  -6   5  15     3948.73     4001.70    155.15 o 
  -5   5  15     4567.35     4639.51    143.75 o 
  -4   5  15       15.36       40.23     53.98 o 
  -3   5  15     1822.42     1807.55     94.05 o 
  -2   5  15       50.14      124.78     45.95 o 
  -1   5  15     6023.22     6178.46    138.31 o 
   0   5  15    13724.28    14036.26    231.79 o 
   1   5  15     8147.26     8070.78    211.54 o 
   2   5  15    14626.38    14681.48    409.81 o 
   3   5  15    14041.45    14265.49    452.80 o 
   4   5  15     9942.71    10138.13    554.93 o 
   5   5  15     2934.47     2715.63    129.83 o 
   6   5  15     3576.44     3373.91    171.61 o 
   7   5  15      982.03      958.11    222.77 o 
  -8   6  15      229.84      401.50    184.84 o 
  -7   6  15     3066.74     3678.33    330.97 o 
  -6   6  15    11420.49    11932.78    372.78 o 
  -5   6  15     5407.59     5499.65    295.52 o 
  -4   6  15     6945.48     6980.33    201.61 o 
  -3   6  15    21630.78    21811.08    400.22 o 
  -2   6  15    16185.91    16196.55    297.99 o 
  -1   6  15     2490.74     2553.90     75.51 o 
   0   6  15     3685.36     3761.90     87.20 o 
   1   6  15     3225.81     3196.73    120.00 o 
   2   6  15      316.40      305.57     89.75 o 
   3   6  15      233.75      183.72     61.55 o 
   4   6  15      216.27      252.17    106.06 o 
   5   6  15     3100.51     3210.89    355.50 o 
   6   6  15     3767.85     3872.68    349.43 o 
  -7   7  15       33.18     -134.63    147.42 o 
  -6   7  15      324.05      419.91    119.57 o 
  -5   7  15     1289.85     1233.28    173.02 o 
  -4   7  15      244.98      235.28     59.98 o 
  -3   7  15        1.03      -38.84     42.56 o 
  -2   7  15      128.59      164.21     44.30 o 
  -1   7  15      488.69      409.83     48.08 o 
   0   7  15     5311.83     5351.49    176.99 o 
   1   7  15      145.34       83.44     35.02 o 
   2   7  15      463.50      480.39     63.41 o 
   3   7  15     4312.34     4337.51    157.70 o 
   4   7  15      156.25      121.33     85.14 o 
   5   7  15      906.53      786.17     98.60 o 
   6   7  15     1131.33     1333.39    131.72 o 
  -7   8  15      649.85      423.14    143.81 o 
  -6   8  15     1331.17     1521.94    136.76 o 
  -5   8  15     2265.43     2286.06    144.58 o 
  -4   8  15     4302.23     4137.50    144.42 o 
  -3   8  15      451.72      410.68     68.53 o 
  -2   8  15     1251.46     1245.00     66.75 o 
  -1   8  15     7083.60     7210.04    383.41 o 
   0   8  15       55.70       38.04     44.80 o 
   1   8  15       73.13      152.42     64.48 o 
   2   8  15      585.88      613.42     97.24 o 
   3   8  15       36.66       -4.59     77.47 o 
   4   8  15      965.56     1216.28    148.53 o 
   5   8  15      121.43       83.02    102.75 o 
  -6   9  15     2314.87     2308.95    158.52 o 
  -5   9  15       14.10       29.32     82.55 o 
  -4   9  15      855.65      664.50     82.07 o 
  -3   9  15       52.13       76.21     82.01 o 
  -2   9  15     3842.83     3673.66    249.28 o 
  -1   9  15     4873.98     4846.95    232.42 o 
   0   9  15     1623.19     1777.34    117.05 o 
   1   9  15    10815.18    10731.97    409.94 o 
   2   9  15    12611.36    12909.31    778.92 o 
   3   9  15     5025.29     5098.32    292.07 o 
   4   9  15     7168.18     7772.99    327.64 o 
   5   9  15     3702.65     4266.76    500.83 o 
  -5  10  15     4661.99     4270.16    290.13 o 
  -4  10  15     8011.93     7899.49    728.39 o 
  -3  10  15     4604.07     4233.42    180.16 o 
  -2  10  15     1982.13     2005.16    141.01 o 
  -1  10  15     7413.12     7588.08    532.28 o 
   0  10  15      527.59      415.09    113.13 o 
   1  10  15       22.38        1.53     55.92 o 
   2  10  15       65.25       92.40     77.66 o 
   3  10  15        3.14       97.91     91.06 o 
   4  10  15     1034.82     1228.38    179.93 o 
  -4  11  15      119.18       52.85    107.96 o 
  -3  11  15      145.49       83.36    127.72 o 
  -2  11  15      242.16      224.52     87.68 o 
  -1  11  15      333.09      414.68     78.19 o 
   0  11  15       99.18      142.04     75.54 o 
   1  11  15      117.89      126.91     77.07 o 
   2  11  15       42.57       89.27     71.40 o 
   3  11  15        7.02      -42.70     94.11 o 
  -2  12  15     2688.73     2566.72    204.22 o 
  -1  12  15      992.97      871.87    145.11 o 
   0  12  15     1028.67     1028.30    133.08 o 
   1  12  15     1334.62     1520.97    212.33 o 
  -8   0  16     9373.51    10084.61    421.83 o 
  -7   0  16     3706.74     4247.74    232.05 o 
  -6   0  16    16891.13    17214.86    532.65 o 
  -5   0  16    13246.52    13608.06    416.47 o 
  -4   0  16    11005.27    11217.85    336.79 o 
  -3   0  16     4623.21     4706.46    304.39 o 
  -2   0  16    10146.27     9943.55    236.93 o 
  -1   0  16      811.01      759.06     56.74 o 
   0   0  16      914.52     1054.50     64.07 o 
   1   0  16      815.56      820.19     61.45 o 
   2   0  16     2443.02     2486.85    112.65 o 
   3   0  16     5819.09     5887.25    361.77 o 
   4   0  16     9937.25     9361.23    523.85 o 
   5   0  16     4583.63     5053.16    363.06 o 
   6   0  16    17390.87    17881.83   1182.22 o 
   7   0  16     6650.42     6935.75    824.02 o 
  -8   1  16     2084.07     2107.27    150.10 o 
  -7   1  16     1303.93     1407.57     96.56 o 
  -6   1  16      201.84      134.10     70.30 o 
  -5   1  16        3.27       94.60     60.26 o 
  -4   1  16      551.88      558.92     60.21 o 
  -3   1  16     8674.47     8880.67    160.36 o 
  -2   1  16     2135.06     2244.97     77.48 o 
  -1   1  16     4649.83     4763.30    109.37 o 
   0   1  16    11999.81    11996.77    309.02 o 
   1   1  16    15248.92    15011.98    506.91 o 
   2   1  16     1449.18     1519.12    142.75 o 
   3   1  16     7146.89     7279.95    220.09 o 
   4   1  16     5743.27     5941.66    342.96 o 
   5   1  16       22.62       11.11     62.04 o 
   6   1  16       11.04       41.32     63.98 o 
   7   1  16        1.73      -63.48     82.97 o 
  -8   2  16        2.78      -17.41    111.61 o 
  -7   2  16     1035.80      909.73    103.66 o 
  -6   2  16      142.60      191.05     56.62 o 
  -5   2  16       64.44       13.17     45.10 o 
  -4   2  16      344.48      272.89     57.92 o 
  -3   2  16      205.76      189.72     33.84 o 
  -2   2  16      619.66      609.28     38.04 o 
  -1   2  16     1414.97     1409.46     54.89 o 
   0   2  16      198.95      154.30     50.57 o 
   1   2  16     6326.72     6417.60    210.53 o 
   2   2  16      550.48      644.34     51.01 o 
   3   2  16       16.78        2.50     34.65 o 
   4   2  16      191.87      187.30     54.93 o 
   5   2  16      999.57     1090.32     77.78 o 
   6   2  16      307.48      274.97     78.54 o 
   7   2  16      135.90       55.43     93.33 o 
  -8   3  16      465.72      511.55    229.52 o 
  -7   3  16      651.20      729.15     89.35 o 
  -6   3  16     1400.89     1370.21    121.56 o 
  -5   3  16      358.06      356.65     57.76 o 
  -4   3  16     3406.88     3319.90     94.37 o 
  -3   3  16     4330.94     4351.98     98.86 o 
  -2   3  16    11178.14    11624.53    200.63 o 
  -1   3  16    15422.56    15535.63    279.42 o 
   0   3  16     4130.31     4216.74    432.43 o 
   1   3  16    15413.54    15724.89    379.93 o 
   2   3  16    13647.21    13843.30    389.38 o 
   3   3  16     3420.40     3632.46    136.90 o 
   4   3  16     1101.58     1041.39    134.98 o 
   5   3  16     2722.55     2797.45    236.38 o 
   6   3  16      148.44       38.21     86.93 o 
   7   3  16      892.62      932.87     93.38 o 
  -8   4  16     3736.78     3902.88    218.80 o 
  -7   4  16    10525.96    11493.57    330.70 o 
  -6   4  16    11109.44    11288.34    305.27 o 
  -5   4  16     7306.43     7350.96    198.47 o 
  -4   4  16    16430.30    17240.28    545.00 o 
  -3   4  16     6697.46     6530.04    148.14 o 
  -2   4  16     2603.07     2639.74     78.80 o 
  -1   4  16     1679.70     1675.55     63.91 o 
   0   4  16      120.61      124.36     41.74 o 
   1   4  16     1236.65     1272.80     57.98 o 
   2   4  16      705.64      750.46     47.50 o 
   3   4  16      829.77      833.19     60.02 o 
   4   4  16     8629.71     8957.63    474.53 o 
   5   4  16     9917.50     9901.17    524.88 o 
   6   4  16     5863.48     5820.83    479.68 o 
   7   4  16     5927.70     5588.16    449.97 o 
  -8   5  16       88.40      121.56    171.16 o 
  -7   5  16     1722.97     1690.07    162.27 o 
  -6   5  16       20.87       60.73     76.47 o 
  -5   5  16       55.26      198.98     68.42 o 
  -4   5  16     1347.30     1231.54     89.10 o 
  -3   5  16      915.31      896.24     54.38 o 
  -2   5  16     1067.34     1032.72     81.97 o 
  -1   5  16     7602.53     7791.22    166.70 o 
   0   5  16      390.32      312.89     40.88 o 
   1   5  16     6054.37     6006.91    266.31 o 
   2   5  16     2643.87     2534.70    202.84 o 
   3   5  16     2909.39     2633.91    253.46 o 
   4   5  16      207.41      232.40     78.58 o 
   5   5  16      991.11     1021.48    100.79 o 
   6   5  16      873.95      749.57    100.65 o 
  -7   6  16     1116.27      930.88    224.32 o 
  -6   6  16      727.34      634.47     95.72 o 
  -5   6  16     1967.84     1881.64    101.10 o 
  -4   6  16      454.35      418.99     62.98 o 
  -3   6  16     1249.76     1074.43     81.88 o 
  -2   6  16      943.56      860.23     63.79 o 
  -1   6  16      944.04      918.44     55.30 o 
   0   6  16      103.66      106.63     54.02 o 
   1   6  16      405.10      275.73     42.52 o 
   2   6  16      105.25       89.25     49.30 o 
   3   6  16     2789.94     2933.43    133.43 o 
   4   6  16      150.00      131.21     64.75 o 
   5   6  16     1644.15     1555.03    168.33 o 
   6   6  16      765.98      648.77    105.45 o 
  -7   7  16      211.44      263.12    141.26 o 
  -6   7  16      433.00      372.88     98.85 o 
  -5   7  16      463.94      346.56     65.15 o 
  -4   7  16     1079.76     1183.14    101.94 o 
  -3   7  16     2919.24     2984.34    131.39 o 
  -2   7  16     9352.10     9706.57    240.59 o 
  -1   7  16     9798.06     9579.45    259.98 o 
   0   7  16    13421.26    13960.53    602.20 o 
   1   7  16     9854.98     9905.87    369.22 o 
   2   7  16    12472.38    12891.84    463.55 o 
   3   7  16     5028.53     4746.03    878.16 o 
   4   7  16     3709.53     3421.30    204.94 o 
   5   7  16      825.92      840.08    140.02 o 
  -6   8  16     5019.77     4898.56    332.59 o 
  -5   8  16     5505.10     5580.37    234.05 o 
  -4   8  16     4554.70     4673.60    186.81 o 
  -3   8  16     4453.84     4348.30    148.31 o 
  -2   8  16     1014.01     1099.52     74.12 o 
  -1   8  16     1156.00     1121.31    116.76 o 
   0   8  16       88.81      167.36    127.07 o 
   1   8  16       52.57       48.39     61.78 o 
   2   8  16      445.20      476.10    104.86 o 
   3   8  16     2214.33     2237.18    183.14 o 
   4   8  16     2639.79     2407.74    173.28 o 
   5   8  16     3817.26     3969.17    247.89 o 
  -5   9  16      148.39       89.37     84.93 o 
  -4   9  16        8.28       18.53     89.14 o 
  -3   9  16      235.41      251.96     79.52 o 
  -2   9  16      198.21      218.72     67.22 o 
  -1   9  16      335.73      238.42     81.81 o 
   0   9  16      142.76      181.27     73.36 o 
   1   9  16      180.14      200.58     74.57 o 
   2   9  16      655.06      692.01     80.24 o 
   3   9  16      412.22      336.78    111.26 o 
   4   9  16       68.96      -86.60    139.39 o 
  -5  10  16     2771.91     3077.32    197.64 o 
  -4  10  16     1132.19      987.86    149.44 o 
  -3  10  16     2549.54     2627.18    160.11 o 
  -2  10  16     1338.97     1216.47     88.89 o 
  -1  10  16      234.06      181.65     83.98 o 
   0  10  16       18.51       38.14     73.27 o 
   1  10  16       40.02       47.84     67.01 o 
   2  10  16      121.07      113.98     95.38 o 
   3  10  16     2776.17     2854.97    286.43 o 
  -3  11  16     2369.95     2627.09    172.13 o 
  -2  11  16     5172.59     5340.97    661.94 o 
  -1  11  16     4229.73     4011.81    196.44 o 
   0  11  16     9887.22    10169.46    365.70 o 
   1  11  16     5817.00     5625.92    302.77 o 
   2  11  16     3734.93     3644.58    191.70 o 
  -8   1  17       17.83       17.65     80.77 o 
  -7   1  17      159.37      120.75     71.65 o 
  -6   1  17       86.12       71.86     64.35 o 
  -5   1  17     4255.77     4533.03    134.60 o 
  -4   1  17     6190.36     6272.78    136.82 o 
  -3   1  17    10427.91    10029.78    193.55 o 
  -2   1  17     4646.98     4922.35    105.59 o 
  -1   1  17     9707.88    10091.79    209.12 o 
   0   1  17    10269.60    10142.26    290.65 o 
   1   1  17     5222.10     5580.60    124.64 o 
   2   1  17     3349.52     3480.63    117.51 o 
   3   1  17     1508.19     1479.86     78.42 o 
   4   1  17      630.03      665.48     72.57 o 
   5   1  17      205.07      173.68     86.75 o 
   6   1  17      299.63      357.49     75.80 o 
   7   1  17     1203.51     1183.77    137.09 o 
  -8   2  17     5200.44     5726.51    226.69 o 
  -7   2  17     8009.08     8662.46    249.70 o 
  -6   2  17     6247.35     6337.75    190.47 o 
  -5   2  17     5485.80     5928.42    246.76 o 
  -4   2  17     2779.91     2776.31     93.30 o 
  -3   2  17     4824.58     4783.40    107.66 o 
  -2   2  17       62.48        5.24     29.35 o 
  -1   2  17      178.45      255.82     29.41 o 
   0   2  17     1902.39     1924.86     78.92 o 
   1   2  17     3332.49     3391.35    105.89 o 
   2   2  17     7338.19     7533.12    174.91 o 
   3   2  17    13059.78    13066.59    405.19 o 
   4   2  17    10711.98    10592.64    425.59 o 
   5   2  17    20117.23    21667.78   1046.85 o 
   6   2  17     9580.43     9312.03    807.29 o 
   7   2  17     6480.18     7101.99    382.99 o 
  -8   3  17      119.23     -108.69    188.17 o 
  -7   3  17      315.11      382.17     97.11 o 
  -6   3  17      223.19      292.19     61.60 o 
  -5   3  17     1926.32     2121.20    178.92 o 
  -4   3  17     3511.94     3496.07     90.98 o 
  -3   3  17     6527.20     6750.03    133.36 o 
  -2   3  17     2679.47     2602.81     73.34 o 
  -1   3  17     7630.12     7616.22    152.51 o 
   0   3  17     4087.34     4016.21    104.48 o 
   1   3  17     1484.44     1456.56     69.09 o 
   2   3  17     2080.63     2092.95    172.28 o 
   3   3  17     1062.41     1118.97     81.32 o 
   4   3  17      229.10      224.29     63.51 o 
   5   3  17      705.13      587.22     86.21 o 
   6   3  17        4.34      -75.81     75.81 o 
  -8   4  17      602.78      756.03    145.48 o 
  -7   4  17      313.23      238.95    113.32 o 
  -6   4  17      119.23       44.44     70.51 o 
  -5   4  17      323.40      290.08     50.75 o 
  -4   4  17     1353.46     1437.14     74.87 o 
  -3   4  17      234.12      241.37     48.85 o 
  -2   4  17      225.88      170.10     36.99 o 
  -1   4  17      257.89      306.73     44.34 o 
   0   4  17      285.08      232.03     41.36 o 
   1   4  17     2849.28     2975.47    111.78 o 
   2   4  17       58.17      166.61     66.16 o 
   3   4  17     1028.89      949.46     82.59 o 
   4   4  17     2539.44     2416.25    176.66 o 
   5   4  17      115.27       10.96     75.81 o 
   6   4  17      527.00      253.69     91.01 o 
  -7   5  17      121.54      121.47     89.34 o 
  -6   5  17     1203.92     1211.87    119.17 o 
  -5   5  17     5454.96     5674.00    240.83 o 
  -4   5  17     4124.17     4394.80    125.61 o 
  -3   5  17     6564.93     6789.95    157.75 o 
  -2   5  17    19099.79    19275.52    537.56 o 
  -1   5  17    10006.33     9912.87    202.22 o 
   0   5  17     3934.83     3845.36     95.68 o 
   1   5  17    11295.99    11263.01    465.69 o 
   2   5  17     5644.83     5486.66    158.95 o 
   3   5  17      146.63      132.17     67.83 o 
   4   5  17      477.90      507.14     78.77 o 
   5   5  17        0.17      -13.43     91.56 o 
   6   5  17     2250.44     2302.32    185.23 o 
  -7   6  17     4365.27     4478.98    293.39 o 
  -6   6  17     2964.88     3013.84    266.91 o 
  -5   6  17     6527.52     6754.60    386.70 o 
  -4   6  17     2586.39     2572.01    155.69 o 
  -3   6  17       30.71       70.32     48.15 o 
  -2   6  17      126.42      122.75     47.77 o 
  -1   6  17      757.00      746.59     74.96 o 
   0   6  17     2214.57     2368.28     92.83 o 
   1   6  17     5106.77     5215.47    135.64 o 
   2   6  17     3113.43     3132.22    158.89 o 
   3   6  17     8915.95     8716.77    596.28 o 
   4   6  17    12260.88    12260.16    501.76 o 
   5   6  17     6966.88     6759.33    560.49 o 
  -6   7  17      464.26      232.41    114.22 o 
  -5   7  17      805.29      726.52     73.80 o 
  -4   7  17      283.29      268.67     54.20 o 
  -3   7  17     1676.46     1603.23     92.89 o 
  -2   7  17     5402.92     5370.01    241.15 o 
  -1   7  17       77.53       57.32     51.14 o 
   0   7  17      547.14      460.42     55.79 o 
   1   7  17     1208.00     1194.11     82.63 o 
   2   7  17     2139.80     2097.70    127.99 o 
   3   7  17       15.18       18.37     74.03 o 
   4   7  17      537.17      512.18    149.76 o 
   5   7  17        3.51       87.96    320.27 o 
  -6   8  17     1990.97     1872.09    161.07 o 
  -5   8  17       56.59      -56.28     82.81 o 
  -4   8  17     1108.08     1164.96    125.44 o 
  -3   8  17      909.87      761.70     90.28 o 
  -2   8  17       32.89       50.65     83.44 o 
  -1   8  17     2595.83     2418.65    157.34 o 
   0   8  17       99.73       68.90     58.26 o 
   1   8  17     2235.10     2209.45    109.01 o 
   2   8  17     3298.94     3277.54    165.13 o 
   3   8  17     2068.42     2205.74    162.47 o 
   4   8  17     1121.04     1176.35    211.35 o 
  -5   9  17     1052.68      925.31    112.27 o 
  -4   9  17     8755.13     8806.80    314.81 o 
  -3   9  17     6294.68     6176.70    537.79 o 
  -2   9  17     5361.10     5232.27    502.45 o 
  -1   9  17    13337.04    14014.31    698.57 o 
   0   9  17     5770.98     5727.93    209.94 o 
   1   9  17     2626.90     2523.29    125.88 o 
   2   9  17     1649.34     1764.27    207.17 o 
   3   9  17     3683.74     4190.59    198.79 o 
   4   9  17       75.79       97.47    129.02 o 
  -4  10  17      540.16      391.49    103.76 o 
  -3  10  17     1705.94     1525.87    117.75 o 
  -2  10  17       51.32      163.38    130.31 o 
  -1  10  17      545.36      528.38     92.49 o 
   0  10  17      144.99      242.12    103.89 o 
   1  10  17      887.83      853.55    102.51 o 
   2  10  17     3258.73     3399.43    195.35 o 
  -2  11  17       70.43       69.26    131.47 o 
  -1  11  17      168.15       98.71     85.17 o 
   0  11  17      229.93      270.43     87.84 o 
   1  11  17      229.99      135.86     94.50 o 
  -8   0  18     3783.38     3840.62    273.71 o 
  -7   0  18     9114.68     9530.75    406.61 o 
  -6   0  18      489.25      530.59    119.19 o 
  -5   0  18      263.59      446.71    109.78 o 
  -4   0  18     3831.95     3561.58    268.08 o 
  -3   0  18      971.21      977.54     69.10 o 
  -2   0  18     3915.36     3950.19    129.09 o 
  -1   0  18     3443.69     3402.51    121.89 o 
   0   0  18     6589.30     6926.13    190.16 o 
   1   0  18    31987.66    32418.26   1632.48 o 
   2   0  18    15367.17    15454.16    485.39 o 
   3   0  18    29215.76    29579.71   1374.45 o 
   4   0  18    25460.77    25587.86   2021.48 o 
   5   0  18     9844.46     9911.79    444.75 o 
   6   0  18     1807.81     2034.37    182.50 o 
  -8   1  18     1654.04     1744.98    164.24 o 
  -7   1  18      852.56      814.80     94.47 o 
  -6   1  18      823.46      865.24     93.48 o 
  -5   1  18    10144.41    10078.51    371.31 o 
  -4   1  18     6186.94     6231.49    141.17 o 
  -3   1  18      935.12      861.22     49.08 o 
  -2   1  18     8306.70     8308.72    160.60 o 
  -1   1  18     5716.06     5666.02    112.34 o 
   0   1  18     3103.59     3350.83    171.37 o 
   1   1  18     3381.39     3357.31     83.23 o 
   2   1  18     1512.51     1435.97     69.34 o 
   3   1  18     1109.47     1041.14     64.71 o 
   4   1  18     1133.88     1229.29    151.32 o 
   5   1  18      398.72      307.54     82.44 o 
   6   1  18     4021.55     4315.90    256.87 o 
  -8   2  18        9.31       36.48    100.02 o 
  -7   2  18      274.70      289.80    121.09 o 
  -6   2  18     1066.84     1051.97     82.27 o 
  -5   2  18      429.06      512.74     59.81 o 
  -4   2  18      461.32      457.59     47.16 o 
  -3   2  18       13.57       72.03     41.83 o 
  -2   2  18      374.79      335.39     44.73 o 
  -1   2  18      981.38      990.19     55.58 o 
   0   2  18      320.04      319.87     36.61 o 
   1   2  18        4.63       23.85     36.82 o 
   2   2  18     1473.62     1541.03     84.68 o 
   3   2  18      907.03      962.73     69.81 o 
   4   2  18      209.46      153.81     51.64 o 
   5   2  18      273.50      124.76     66.28 o 
   6   2  18      902.77      765.30     88.01 o 
  -7   3  18     2949.98     3135.49    168.44 o 
  -6   3  18     6694.46     7333.18    241.15 o 
  -5   3  18     4977.76     4835.73    144.46 o 
  -4   3  18     8273.96     8262.58    264.82 o 
  -3   3  18    11355.31    11531.37    296.94 o 
  -2   3  18     4719.36     4642.10    143.15 o 
  -1   3  18     9943.44     9787.19    194.36 o 
   0   3  18     6928.06     6777.30    145.34 o 
   1   3  18     1172.20     1114.39     63.26 o 
   2   3  18      176.79      236.99     40.73 o 
   3   3  18      416.18      466.30     68.59 o 
   4   3  18      525.30      420.29     89.74 o 
   5   3  18     4845.96     5037.20    259.13 o 
   6   3  18     3065.39     3102.54    496.10 o 
  -7   4  18     2804.02     3088.31    163.69 o 
  -6   4  18     2809.71     2654.52    128.32 o 
  -5   4  18     2505.35     2586.95    177.70 o 
  -4   4  18       48.06       61.44     47.22 o 
  -3   4  18      282.50      376.92     49.22 o 
  -2   4  18      176.32      169.43     40.28 o 
  -1   4  18     8249.10     8421.82    179.53 o 
   0   4  18     5174.22     5190.11    196.68 o 
   1   4  18    12598.00    12374.56    346.27 o 
   2   4  18    16242.56    16761.08    779.78 o 
   3   4  18    24010.78    24919.33   1191.71 o 
   4   4  18     8140.00     8044.85    342.40 o 
   5   4  18     6954.41     6309.72    400.31 o 
   6   4  18     5583.45     5890.98    549.43 o 
  -7   5  18      270.43      315.13    145.92 o 
  -6   5  18     3058.50     3115.65    151.10 o 
  -5   5  18      332.66      389.35     65.89 o 
  -4   5  18     1993.01     2002.51     87.64 o 
  -3   5  18     2874.09     2869.36    133.16 o 
  -2   5  18     2130.12     2173.79     81.66 o 
  -1   5  18      245.83      284.45     48.30 o 
   0   5  18     1712.08     1643.34     62.87 o 
   1   5  18     2029.05     1868.82    115.14 o 
   2   5  18        3.26       16.07     51.98 o 
   3   5  18      177.04      243.74    153.12 o 
   4   5  18      390.31      394.50     89.78 o 
   5   5  18      808.44      852.80    140.19 o 
  -6   6  18      317.36      238.43     88.08 o 
  -5   6  18        3.77      157.64     82.35 o 
  -4   6  18      110.52      163.48     67.48 o 
  -3   6  18        2.06        8.67     58.10 o 
  -2   6  18     2024.37     1960.66    163.54 o 
  -1   6  18      349.71      351.38     69.81 o 
   0   6  18     1985.05     1726.91     74.58 o 
   1   6  18     1773.22     1686.55     83.04 o 
   2   6  18     3069.43     3017.07    106.15 o 
   3   6  18      848.54      825.97    101.00 o 
   4   6  18     2155.22     2059.52    157.20 o 
   5   6  18      651.00      309.28    101.51 o 
  -6   7  18     2014.92     2131.73    133.86 o 
  -5   7  18     5303.41     5216.62    346.99 o 
  -4   7  18     6034.70     5838.31    201.83 o 
  -3   7  18     7500.41     7938.03    364.62 o 
  -2   7  18     6369.56     6233.05    337.27 o 
  -1   7  18     7507.03     7697.25    425.96 o 
   0   7  18     3036.43     2963.83    178.87 o 
   1   7  18     1416.34     1454.13     78.54 o 
   2   7  18      790.94      906.51    212.14 o 
   3   7  18      133.86       76.36     81.04 o 
   4   7  18      489.25      298.39    119.29 o 
  -5   8  18      290.43      263.89    193.20 o 
  -4   8  18       38.73       83.91     91.74 o 
  -3   8  18       57.34      180.17    138.09 o 
  -2   8  18      517.23      450.52    130.64 o 
  -1   8  18     1412.29     1347.84    106.86 o 
   0   8  18     2998.84     2928.51    147.32 o 
   1   8  18     5751.04     5644.65    189.48 o 
   2   8  18    10615.09    10638.89    318.80 o 
   3   8  18     8089.50     7600.76    358.09 o 
   4   8  18     6110.39     6792.25    335.33 o 
  -4   9  18      387.55      367.94    106.87 o 
  -3   9  18      171.40      124.37     83.44 o 
  -2   9  18      202.63      163.75     83.56 o 
  -1   9  18      167.61      286.17     93.66 o 
   0   9  18     1297.20     1116.73    176.34 o 
   1   9  18        5.92       13.18     67.49 o 
   2   9  18      121.55       98.08    128.47 o 
   3   9  18      111.47       98.35    110.60 o 
  -3  10  18       88.42      195.17    157.54 o 
  -2  10  18      911.78     1041.85    135.74 o 
  -1  10  18      690.21      541.14     95.80 o 
   0  10  18     3155.37     3136.55    616.88 o 
   1  10  18     3388.74     2927.11    182.61 o 
   2  10  18     1734.30     1646.09    126.77 o 
  -7   1  19     2509.14     2321.24    135.91 o 
  -6   1  19     4759.45     4849.48    256.50 o 
  -5   1  19     5543.67     5583.14    200.91 o 
  -4   1  19     3982.86     3966.67    108.15 o 
  -3   1  19     7071.05     6971.97    146.49 o 
  -2   1  19     3590.81     3511.13     88.44 o 
  -1   1  19     2375.29     2377.69     70.18 o 
   0   1  19       11.73       45.49     42.20 o 
   1   1  19       18.34       10.11     72.22 o 
   2   1  19     1335.55     1347.83     83.76 o 
   3   1  19     2244.87     2301.00    141.58 o 
   4   1  19     2527.75     2988.71    129.34 o 
   5   1  19     4287.07     4536.32    354.75 o 
   6   1  19     3903.57     3984.90    274.46 o 
  -7   2  19      264.89      239.80     98.78 o 
  -6   2  19      477.59      582.71    114.73 o 
  -5   2  19      515.07      450.44     66.11 o 
  -4   2  19      807.86      844.97     56.43 o 
  -3   2  19     8943.04     8968.99    263.33 o 
  -2   2  19     6243.92     6182.83    166.76 o 
  -1   2  19    14980.48    15124.24    253.97 o 
   0   2  19    31640.80    31369.98    454.51 o 
   1   2  19    18115.59    18411.46    692.38 o 
   2   2  19    15432.98    15722.60    580.37 o 
   3   2  19     8936.46     8771.92    241.67 o 
   4   2  19     7410.98     7331.49    224.94 o 
   5   2  19      620.46      666.37     88.94 o 
   6   2  19      945.40     1044.75    101.46 o 
  -7   3  19      585.62      626.77    114.42 o 
  -6   3  19     3161.03     3274.07    144.02 o 
  -5   3  19     2645.10     2699.02    106.05 o 
  -4   3  19     2542.75     2381.84    108.93 o 
  -3   3  19     5752.55     5803.16    158.05 o 
  -2   3  19     1827.89     1661.35     76.74 o 
  -1   3  19      695.79      738.13     91.14 o 
   0   3  19      106.26       96.30     39.63 o 
   1   3  19     1942.89     1954.65     81.32 o 
   2   3  19     1811.54     1758.76     81.88 o 
   3   3  19     1989.57     1780.58    174.12 o 
   4   3  19      495.94      403.09     92.11 o 
   5   3  19     2206.20     2088.97    141.29 o 
  -7   4  19      236.10      -19.60    135.31 o 
  -6   4  19        2.14      -35.46     63.06 o 
  -5   4  19        5.64       55.21     56.04 o 
  -4   4  19      825.24      744.02     62.58 o 
  -3   4  19      155.51      217.19     52.26 o 
  -2   4  19     3498.49     3544.02    108.39 o 
  -1   4  19      491.00      475.93     50.83 o 
   0   4  19       15.97       39.13     33.22 o 
   1   4  19     2936.21     2685.44    181.86 o 
   2   4  19     1384.88     1217.42     80.53 o 
   3   4  19      661.38      670.77    104.48 o 
   4   4  19       11.50      -34.91     61.71 o 
   5   4  19      894.63      891.08    112.92 o 
  -6   5  19     2403.55     2368.95    131.33 o 
  -5   5  19     7023.49     6872.36    259.04 o 
  -4   5  19     9413.71     9724.44    364.71 o 
  -3   5  19     3524.26     3310.09    124.55 o 
  -2   5  19     3943.88     3922.30    115.93 o 
  -1   5  19     5335.88     5354.47    139.06 o 
   0   5  19     1001.08     1044.74    111.83 o 
   1   5  19     1004.57      885.82     75.34 o 
   2   5  19      468.18      364.03     56.25 o 
   3   5  19      905.57      760.07     93.09 o 
   4   5  19     5642.88     5158.19    255.93 o 
   5   5  19     4531.13     4446.83    256.55 o 
  -6   6  19      159.94      176.07     86.22 o 
  -5   6  19      682.74      747.02     91.06 o 
  -4   6  19      100.39       72.86     67.01 o 
  -3   6  19      640.04      683.78     73.03 o 
  -2   6  19     9669.66     9447.51    372.07 o 
  -1   6  19    14017.60    14225.07    334.76 o 
   0   6  19     7770.98     7618.07    216.02 o 
   1   6  19    12655.26    12404.72    403.96 o 
   2   6  19    16739.30    16702.07   1151.61 o 
   3   6  19     5124.44     4751.98    371.73 o 
   4   6  19     3508.29     3197.79    257.12 o 
  -5   7  19      779.96      819.56    101.83 o 
  -4   7  19     1455.34     1477.84    136.53 o 
  -3   7  19      204.78      270.03     72.12 o 
  -2   7  19       64.93       88.09     58.42 o 
  -1   7  19     2116.00     2238.77    249.06 o 
   0   7  19      443.68      468.36     75.09 o 
   1   7  19      232.33      219.68     92.12 o 
   2   7  19       41.41       12.99     70.99 o 
   3   7  19       90.17      145.37    120.84 o 
   4   7  19     1338.24     1498.28    208.76 o 
  -5   8  19      302.88      339.77    239.23 o 
  -4   8  19     1846.67     1653.17    151.71 o 
  -3   8  19     1812.11     1597.31    133.01 o 
  -2   8  19     1440.02     1565.48    205.19 o 
  -1   8  19     2162.55     2027.98    140.36 o 
   0   8  19     4277.56     4118.71    177.98 o 
   1   8  19     2128.56     2153.02    232.11 o 
   2   8  19      280.34       72.05     99.03 o 
   3   8  19     5068.00     5474.49    800.68 o 
  -4   9  19     3687.49     3565.24    202.37 o 
  -3   9  19     5577.20     5369.71    227.99 o 
  -2   9  19     4897.36     5442.47    209.18 o 
  -1   9  19      210.23      230.88     89.88 o 
   0   9  19      682.22      774.94    157.54 o 
   1   9  19      292.68      323.70     81.98 o 
   2   9  19     1056.65     1099.84    130.05 o 
  -2  10  19     1820.10     1540.07    150.23 o 
  -1  10  19     3303.44     2965.83    157.92 o 
   0  10  19     6544.76     6192.28    321.89 o 
  -7   0  20      449.94      543.81    130.09 o 
  -6   0  20       32.83       47.57     90.46 o 
  -5   0  20     3022.34     3016.14    155.12 o 
  -4   0  20    18154.35    18752.89    453.69 o 
  -3   0  20     5465.66     5363.76    377.33 o 
  -2   0  20    10254.54    10497.40    306.72 o 
  -1   0  20    14467.04    14326.35    348.40 o 
   0   0  20    38549.59    39053.16   1379.96 o 
   1   0  20     7436.31     7574.61    513.80 o 
   2   0  20    11862.20    11924.69    936.83 o 
   3   0  20     4339.12     4405.99    506.67 o 
   4   0  20       71.31      166.22    162.41 o 
   5   0  20     1054.08     1148.42    160.75 o 
  -7   1  20     5659.73     6081.65    222.27 o 
  -6   1  20     2325.32     2061.16    105.98 o 
  -5   1  20      955.57     1075.89     94.51 o 
  -4   1  20     2193.96     2275.48     85.81 o 
  -3   1  20     6559.17     6546.36    147.59 o 
  -2   1  20      180.80      200.33     38.33 o 
  -1   1  20      306.07      260.56     43.16 o 
   0   1  20      450.18      419.49     46.21 o 
   1   1  20     1996.78     2077.51    181.17 o 
   2   1  20     2530.42     2463.56     95.17 o 
   3   1  20     3275.88     3148.10    120.29 o 
   4   1  20     4281.19     4373.18    340.06 o 
   5   1  20     8011.40     8701.85    377.59 o 
  -7   2  20      157.88       62.14     92.72 o 
  -6   2  20      570.21      523.79     77.07 o 
  -5   2  20      150.67       76.90     56.26 o 
  -4   2  20      279.28      317.07     86.10 o 
  -3   2  20     1636.45     1633.82     81.69 o 
  -2   2  20      628.50      516.54     51.08 o 
  -1   2  20        3.15       33.96     38.86 o 
   0   2  20      173.69      168.66     45.34 o 
   1   2  20     1714.76     1628.32     86.30 o 
   2   2  20      460.69      422.04     81.76 o 
   3   2  20      114.16       89.26     71.66 o 
   4   2  20     1151.73     1223.11    112.70 o 
   5   2  20       37.48      206.89    143.78 o 
  -7   3  20     2224.48     2200.28    191.65 o 
  -6   3  20     4054.28     4214.95    154.07 o 
  -5   3  20     8665.73     8691.01    223.61 o 
  -4   3  20     3545.64     3598.91    122.40 o 
  -3   3  20      913.32      745.09     74.49 o 
  -2   3  20     2017.41     2059.57     91.17 o 
  -1   3  20      234.07      179.90     49.22 o 
   0   3  20     3333.63     3341.10     99.04 o 
   1   3  20      398.33      474.95     56.25 o 
   2   3  20     2770.30     2527.32     99.50 o 
   3   3  20     7789.96     7662.61    255.97 o 
   4   3  20     6071.62     6118.52    356.45 o 
   5   3  20     3766.96     3258.33    175.83 o 
  -6   4  20     2361.94     2227.94    121.69 o 
  -5   4  20     2434.15     2374.93    141.12 o 
  -4   4  20     4682.21     4692.87    141.19 o 
  -3   4  20     9912.55     9868.96    336.69 o 
  -2   4  20    19724.97    20145.93    550.55 o 
  -1   4  20     7697.21     7776.29    229.27 o 
   0   4  20    15739.92    16134.78    274.32 o 
   1   4  20    13769.97    13495.91    280.47 o 
   2   4  20     4424.32     4264.45    147.63 o 
   3   4  20     1975.25     2081.40    163.42 o 
   4   4  20     1108.38     1183.04    115.90 o 
   5   4  20        4.63      -71.12     96.15 o 
  -6   5  20      724.77      685.69     88.27 o 
  -5   5  20     2634.44     2829.93    276.29 o 
  -4   5  20      382.18      339.70     68.84 o 
  -3   5  20      373.88      356.75    114.65 o 
  -2   5  20      719.99      676.21     69.94 o 
  -1   5  20       81.93       33.86     55.32 o 
   0   5  20      406.51      450.96     55.81 o 
   1   5  20      671.48      732.99     67.87 o 
   2   5  20      351.05      338.77     57.51 o 
   3   5  20     2549.75     2761.96    273.86 o 
   4   5  20      687.22      650.78    112.73 o 
  -5   6  20      724.36      718.33    133.10 o 
  -4   6  20     1139.26     1120.23    147.45 o 
  -3   6  20     1897.54     1886.63    106.60 o 
  -2   6  20      718.52      719.08     73.32 o 
  -1   6  20     3399.85     3367.22    127.24 o 
   0   6  20      995.07      997.94     80.22 o 
   1   6  20     1797.47     1617.31     83.85 o 
   2   6  20      643.30      616.22     96.18 o 
   3   6  20      570.86      478.46     90.23 o 
   4   6  20      464.86      347.74    132.26 o 
  -5   7  20     3059.68     2773.56    143.01 o 
  -4   7  20     3840.46     3985.55    171.52 o 
  -3   7  20      894.34     1043.15    133.56 o 
  -2   7  20     1082.77     1128.81     92.25 o 
  -1   7  20        6.15       35.32     65.73 o 
   0   7  20      530.18      698.22     86.07 o 
   1   7  20     1471.21     1198.15     91.72 o 
   2   7  20     5316.41     5239.85    562.63 o 
   3   7  20     4394.00     4364.09    219.29 o 
  -4   8  20     1797.44     1718.57    146.39 o 
  -3   8  20     4615.36     4520.14    213.01 o 
  -2   8  20     6656.84     6259.68    265.17 o 
  -1   8  20     6787.21     7253.32    308.93 o 
   0   8  20     5112.80     5017.20    213.13 o 
   1   8  20     5247.27     4937.19    393.75 o 
   2   8  20     3431.54     3415.85    302.15 o 
  -2   9  20      324.26      215.68     96.24 o 
  -1   9  20       52.72       22.60     94.98 o 
   0   9  20      149.53      234.33     91.59 o 
   1   9  20       42.83       89.53    114.17 o 
  -6   1  21     2281.86     2093.90    120.38 o 
  -5   1  21     2288.37     2163.46    108.08 o 
  -4   1  21     1380.45     1340.86     81.12 o 
  -3   1  21        3.78      -32.02     47.29 o 
  -2   1  21      159.84      171.21     45.12 o 
  -1   1  21      964.26      928.88     56.03 o 
   0   1  21     5994.63     5957.60    129.42 o 
   1   1  21     6016.95     6014.08    193.43 o 
   2   1  21     7117.85     7164.39    257.99 o 
   3   1  21     5829.26     5995.00    182.86 o 
   4   1  21     5975.28     5636.70    340.96 o 
   5   1  21     3101.69     2696.64    263.20 o 
  -6   2  21     4961.22     4881.64    165.54 o 
  -5   2  21     5956.42     5686.07    256.33 o 
  -4   2  21    10381.71    10402.66    275.44 o 
  -3   2  21    14627.97    15263.64    304.00 o 
  -2   2  21    19233.29    19269.60    376.67 o 
  -1   2  21    11429.46    11467.01    244.68 o 
   0   2  21     7757.99     7789.12    157.55 o 
   1   2  21     6670.18     6665.68    316.07 o 
   2   2  21      252.22      238.03     57.60 o 
   3   2  21      216.18      191.60     84.07 o 
   4   2  21      295.57      287.05    119.38 o 
  -6   3  21      631.66      490.93     77.45 o 
  -5   3  21     1264.61     1226.63    140.93 o 
  -4   3  21      770.50      791.81     71.08 o 
  -3   3  21        3.33      -35.94     58.21 o 
  -2   3  21      206.99      203.17     60.83 o 
  -1   3  21      814.21      967.39     81.97 o 
   0   3  21     4406.45     4139.95    157.32 o 
   1   3  21     2743.44     2758.91    106.75 o 
   2   3  21     1776.50     1648.60    105.16 o 
   3   3  21     1830.49     1546.46    115.07 o 
   4   3  21     3586.89     3708.23    234.37 o 
  -6   4  21      206.93       83.69     73.09 o 
  -5   4  21      582.18      436.87     73.59 o 
  -4   4  21     1093.12     1154.01     88.97 o 
  -3   4  21      516.73      419.07    118.49 o 
  -2   4  21      449.79      355.40     53.49 o 
  -1   4  21     1401.83     1243.18     76.56 o 
   0   4  21     2436.02     2444.55    154.03 o 
   1   4  21      105.47       30.35     58.44 o 
   2   4  21      297.98      319.57     81.77 o 
   3   4  21      284.78      135.52     70.43 o 
   4   4  21       63.65      117.45    102.65 o 
  -5   5  21     1338.17     1410.30    103.99 o 
  -4   5  21      522.56      525.48     91.75 o 
  -3   5  21      225.96      159.79     87.18 o 
  -2   5  21      189.77      181.94     60.92 o 
  -1   5  21     2904.50     2906.03    126.80 o 
   0   5  21     2735.55     2588.85    141.07 o 
   1   5  21     3948.42     3657.31    121.53 o 
   2   5  21    11432.58    11534.20    513.64 o 
   3   5  21     7016.48     6408.17    445.40 o 
   4   5  21     4114.07     3863.52    401.17 o 
  -5   6  21     1790.46     1736.56    123.57 o 
  -4   6  21     7816.59     7977.94    258.24 o 
  -3   6  21     8709.38     8546.75    312.07 o 
  -2   6  21     6347.09     6100.76    199.15 o 
  -1   6  21     8341.35     8562.22    508.05 o 
   0   6  21     6561.83     6749.12    204.96 o 
   1   6  21     1570.98     1517.39     99.10 o 
   2   6  21      635.19      544.20     83.02 o 
   3   6  21      454.71      421.12     88.85 o 
  -4   7  21      168.49      313.53    122.56 o 
  -3   7  21      710.88      805.79    113.46 o 
  -2   7  21       81.73      -38.27     70.06 o 
  -1   7  21     1306.07     1341.82    352.69 o 
   0   7  21        7.21       72.46    158.52 o 
   1   7  21      783.60      659.80     95.75 o 
   2   7  21     2124.43     2338.35    155.28 o 
  -3   8  21     1136.53     1020.96    147.17 o 
  -2   8  21     4275.08     3962.40    193.91 o 
  -1   8  21      232.22      173.21     94.43 o 
   0   8  21      690.98      728.11    118.97 o 
   1   8  21     1964.37     1693.58    118.68 o 
  -6   0  22     9384.85     9293.75    418.66 o 
  -5   0  22     9549.46    10311.20    394.80 o 
  -4   0  22     4752.34     4683.26    226.30 o 
  -3   0  22    19097.62    19338.77    496.29 o 
  -2   0  22     7876.91     7575.93    406.50 o 
  -1   0  22      619.00      689.51     95.30 o 
   0   0  22     2690.94     2733.99    305.04 o 
   1   0  22      434.13      570.06     82.84 o 
   2   0  22      396.00      409.06     93.06 o 
   3   0  22     1107.76     1118.71    105.95 o 
   4   0  22      800.35      679.13    157.64 o 
  -6   1  22      386.67      345.54     83.51 o 
  -5   1  22     1119.05     1123.16     88.40 o 
  -4   1  22     1301.18     1196.81     85.44 o 
  -3   1  22     1780.72     1790.24     95.08 o 
  -2   1  22      185.84      212.90     69.45 o 
  -1   1  22     3320.17     3294.61    115.26 o 
   0   1  22     8988.21     8747.56    171.18 o 
   1   1  22     2421.30     2359.43    120.37 o 
   2   1  22     2864.36     2828.13    148.65 o 
   3   1  22     5495.74     5107.87    436.06 o 
   4   1  22     1204.22     1216.99    115.52 o 
  -6   2  22        3.30      -22.27     68.00 o 
  -5   2  22      505.15      513.45     83.87 o 
  -4   2  22     1072.37      963.30     85.20 o 
  -3   2  22      372.68      405.96     79.35 o 
  -2   2  22      181.31      138.03     57.19 o 
  -1   2  22     1148.29     1152.09     74.58 o 
   0   2  22      195.80      176.70     55.12 o 
   1   2  22      390.40      266.84     57.05 o 
   2   2  22      167.51      239.40     68.18 o 
   3   2  22        1.15       43.46     64.76 o 
   4   2  22      458.00      421.48    111.33 o 
  -5   3  22        2.27       -1.31     92.08 o 
  -4   3  22        9.53       81.30     64.48 o 
  -3   3  22     1206.99     1103.77     89.65 o 
  -2   3  22     8347.10     8302.44    210.72 o 
  -1   3  22     2580.39     2672.05    168.33 o 
   0   3  22     5286.34     5205.92    126.91 o 
   1   3  22     7611.48     7334.80    193.57 o 
   2   3  22     7607.04     7198.04    232.65 o 
   3   3  22     1716.88     1824.00    111.03 o 
   4   3  22     2508.77     2356.69    196.52 o 
  -5   4  22    10957.42    11691.20    356.12 o 
  -4   4  22    10880.77    10649.18    438.93 o 
  -3   4  22     5821.40     5663.32    202.31 o 
  -2   4  22     6034.12     6126.43    169.82 o 
  -1   4  22     6061.45     6023.78    171.02 o 
   0   4  22      539.63      581.15     62.34 o 
   1   4  22       49.84       -9.72     49.97 o 
   2   4  22        1.85      105.96     72.96 o 
   3   4  22      511.34      477.81     79.51 o 
  -5   5  22        8.98      107.10     93.70 o 
  -4   5  22        0.37      -48.66     78.03 o 
  -3   5  22        7.09      -79.34     79.34 o 
  -2   5  22     3787.15     3540.15    284.46 o 
  -1   5  22     1126.85      989.45     96.45 o 
   0   5  22     1240.76     1023.06     77.44 o 
   1   5  22     1033.20     1121.92     98.23 o 
   2   5  22     2561.16     2457.91    146.37 o 
   3   5  22      836.44      773.73    123.56 o 
  -4   6  22     1146.03     1206.04    183.64 o 
  -3   6  22      517.36      543.11     91.78 o 
  -2   6  22     1982.65     1815.50    105.85 o 
  -1   6  22      222.32      210.23     68.91 o 
   0   6  22      462.55      273.70     69.96 o 
   1   6  22      158.62      194.17     77.86 o 
   2   6  22      115.38      115.28     95.98 o 
  -3   7  22     1651.19     1467.78    215.24 o 
  -2   7  22     2185.35     1957.18    145.55 o 
  -1   7  22     5101.03     5043.29    351.07 o 
   0   7  22     4547.05     4149.51    360.79 o 
   1   7  22     6325.06     5866.34    227.37 o 
  -5   1  23      403.05      376.71    100.84 o 
  -4   1  23     1902.00     1749.70    106.40 o 
  -3   1  23     2785.45     2865.87    117.13 o 
  -2   1  23     3586.82     3387.00    123.57 o 
  -1   1  23     6314.47     6175.81    219.12 o 
   0   1  23     4420.55     4377.40    120.55 o 
   1   1  23     3871.67     3728.86    277.74 o 
   2   1  23     2323.42     2219.89    233.65 o 
   3   1  23     2079.91     1903.78    157.47 o 
  -5   2  23     5737.08     5957.31    191.50 o 
  -4   2  23     8025.63     7917.05    224.44 o 
  -3   2  23     2301.13     2099.29    115.57 o 
  -2   2  23     1362.93     1381.96    159.83 o 
  -1   2  23        6.01       -5.55     62.75 o 
   0   2  23       83.17      144.69     49.59 o 
   1   2  23     2502.69     2518.25    116.77 o 
   2   2  23     1546.35     1423.26    150.72 o 
   3   2  23     2150.45     1934.20    119.11 o 
  -5   3  23      358.50      232.57     72.90 o 
  -4   3  23     1886.66     1748.45    103.41 o 
  -3   3  23      713.81      619.09     69.32 o 
  -2   3  23     2884.40     2917.57    122.03 o 
  -1   3  23     5037.55     4940.88    163.57 o 
   0   3  23      675.29      785.23     70.04 o 
   1   3  23     2940.78     2747.06    104.75 o 
   2   3  23     1481.87     1084.93     90.59 o 
   3   3  23      707.60      721.00    111.54 o 
  -4   4  23       41.19      143.04     78.86 o 
  -3   4  23      259.04      199.16     71.61 o 
  -2   4  23      271.28      261.69     70.02 o 
  -1   4  23      136.12       24.25     63.52 o 
   0   4  23      120.23       79.21     48.20 o 
   1   4  23       96.46       86.58     57.24 o 
   2   4  23      354.03      316.34     67.52 o 
  -4   5  23      837.53      740.70    113.24 o 
  -3   5  23     6842.16     6819.12    241.30 o 
  -2   5  23     4276.26     4634.79    179.83 o 
  -1   5  23     4163.18     4065.35    172.64 o 
   0   5  23     7266.35     7217.63    394.52 o 
   1   5  23     4617.19     4521.14    269.78 o 
   2   5  23     2132.16     1985.67    121.96 o 
  -3   6  23     1775.22     1809.28    133.49 o 
  -2   6  23     1881.27     1897.72    121.71 o 
  -1   6  23        8.17       21.05    113.16 o 
   0   6  23      313.00      298.89     84.35 o 
   1   6  23      114.42       69.44     74.45 o 
  -4   0  24      997.92      751.79    215.57 o 
  -3   0  24       61.44      -23.07     80.00 o 
  -2   0  24        2.67      123.13     86.01 o 
  -1   0  24      482.26      334.16    256.09 o 
   0   0  24     4419.54     4420.17    399.37 o 
   1   0  24     4436.44     4059.46    604.56 o 
   2   0  24     4454.34     3782.33    232.75 o 
  -4   1  24      902.03      720.51    113.20 o 
  -3   1  24     6051.42     5876.94    213.82 o 
  -2   1  24     1938.22     2020.66    182.85 o 
  -1   1  24     2556.58     2471.17    146.45 o 
   0   1  24     1200.69     1242.18    123.99 o 
   1   1  24     4467.31     4370.54    145.85 o 
   2   1  24      928.75      805.75     97.42 o 
  -4   2  24       43.85       74.47     74.01 o 
  -3   2  24      322.94      269.08     78.64 o 
  -2   2  24      417.42      456.33     74.86 o 
  -1   2  24      294.58      299.50     74.21 o 
   0   2  24      148.46      153.88     87.19 o 
   1   2  24      429.64      327.45     57.86 o 
   2   2  24      697.89      470.90     85.95 o 
  -4   3  24     6787.87     6391.76    214.58 o 
  -3   3  24     4311.32     4355.06    153.76 o 
  -2   3  24     2626.70     2407.11    117.92 o 
  -1   3  24     7230.25     7599.72    214.70 o 
   0   3  24     5302.87     4995.90    171.21 o 
   1   3  24      359.96      418.97     71.50 o 
   2   3  24      907.99      904.21     88.63 o 
  -3   4  24      617.41      746.15     99.79 o 
  -2   4  24      496.76      450.43    100.55 o 
  -1   4  24     2283.79     2202.88    160.48 o 
   0   4  24      792.61      825.25    103.40 o 
   1   4  24     1952.31     1842.51     95.79 o 
  -2   5  24      238.76      243.70     97.20 o 
  -1   5  24     1741.35     1971.86    142.18 o 
   0   5  24     1023.57     1023.58    102.26 o 
  -3   1  25     3991.57     3870.67    311.99 o 
  -2   1  25     1349.08     1345.42    116.93 o 
  -1   1  25     1179.14     1021.66    102.62 o 
   0   1  25     1658.46     1685.23    113.82 o 
   1   1  25        6.64      -34.64     75.17 o 
  -2   2  25     1299.46     1137.81    105.14 o 
  -1   2  25     5852.62     5285.80    276.15 o 
   0   2  25     5893.36     5414.43    194.01 o 
  -2   3  25     1089.85      940.71     95.77 o 
  -1   3  25      226.29      112.07     67.79 o 
   0   3  25     1785.20     1437.65    104.78 o 
                                                 
